# Supplementary material for: Genome-Wide Screening and Functional Analysis Reveal That the Specific microRNA nlu-miR-173 Regulates Molting by Targeting Ftz-F1 in Nilaparvata lugens
Source: Front Physiol. 2018 Dec 20;9:1854. doi: 10.3389/fphys.2018.01854 (PMC6306441; doi:10.3389/fphys.2018.01854)
Supplement: Table S1 — All known and novel miRNA sequences identified during molting. [file Table_1.XLS]

## Sheet: 2-3 instar
	All known miRNAs during 2nd-3rd molting
miR-name	3rd-total-reads	2nd-total-reads	3rd-expressed	2nd-expressed	3rd-std	2nd-std	ratio(log2 2nd_instar/3rd_instar)
miR-750	11883255	11869784	114	133	9.5933	11.2049	0.224031
miR-263a	11883255	11869784	4673	5366	393.242	452.072	0.201135
miR-10	11883255	11869784	2266	2768	190.689	233.197	0.290333
miR-219	11883255	11869784	37	19	3.1136	1.6007	-0.959881
miR-2-3p	11883255	11869784	18	18	1.5147	1.5165	0.00171341
miR-275	11883255	11869784	32921	43541	2770.37	3668.22	0.405003
miR-276-3p	11883255	11869784	40	75	3.3661	6.3186	0.908527
miR-965	11883255	11869784	19	19	1.5989	1.6007	0.00162324
miR-2b	11883255	11869784	773	845	65.0495	71.1892	0.13012
miR-87	11883255	11869784	390	407	32.8193	34.2887	0.0631887
miR-184a	11883255	11869784	40338	62502	3394.52	5265.64	0.633399
miR-137	11883255	11869784	6	13	0.5049	1.0952	1.11712
miR-2a-3p	11883255	11869784	794	937	66.8167	78.9399	0.240546
miR-8	11883255	11869784	6187	6205	520.649	522.756	0.00582745
miR-8-5p	11883255	11869784	6174	9056	519.555	762.946	0.554305
miR-276	11883255	11869784	40	75	3.3661	6.3186	0.908527
miR-276-5p	11883255	11869784	918	977	77.2516	82.3098	0.0914994
miR-9a	11883255	11869784	6700	4886	563.819	411.633	-0.453871
miR-9-5p	11883255	11869784	6709	4892	564.576	412.139	-0.454037
let-7	11883255	11869784	5128	7505	431.532	632.278	0.551092
miR-124	11883255	11869784	1403	1929	118.065	162.513	0.460975
miR-34	11883255	11869784	1586	1875	133.465	157.964	0.243134
miR-184	11883255	11869784	36069	56929	3035.28	4796.13	0.660041
miR-7	11883255	11869784	470	183	39.5515	15.4173	-1.35918
miR-277	11883255	11869784	49	53	4.1234	4.4651	0.114858
miR-14	11883255	11869784	1837	1219	154.587	102.698	-0.590018
miR-2796-5p	11883255	11869784	19	16	1.5989	1.348	-0.246259
miR-92b	11883255	11869784	170	214	14.3058	18.029	0.333719
miR-71	11883255	11869784	3938	5695	331.391	479.79	0.533869
miR-2765	11883255	11869784	1459	755	122.778	63.6069	-0.948795
miR-1a	11883255	11869784	211670	295888	17812.5	24927.8	0.484871
miR-993	11883255	11869784	1656	1760	139.356	148.276	0.0895091
miR-1	11883255	11869784	211672	295892	17812.6	24928.2	0.484877
bantam	11883255	11869784	1588	1760	133.633	148.276	0.150002
miR-315	11883255	11869784	130	141	10.9398	11.8789	0.118815
miR-2c	11883255	11869784	18	18	1.5147	1.5165	0.00171341
miR-100	11883255	11869784	515	347	43.3383	29.2339	-0.568
miR-279a	11883255	11869784	677	1015	56.9709	85.5112	0.585888
miR-190	11883255	11869784	2270	1560	191.025	131.426	-0.53951
miR-932	11883255	11869784	13	17	1.094	1.4322	0.38862
miR-87-3p	11883255	11869784	7	20	0.5891	1.685	1.51616
miR-13a	11883255	11869784	80	102	6.7322	8.5932	0.352117
miR-87	11883255	11869784	390	407	32.8193	34.2887	0.0631887
miR-927	11883255	11869784	59	71	4.965	5.9816	0.268738
miR-305	11883255	11869784	357	363	30.0423	30.5819	0.0256828
miR-34	11883255	11869784	1588	1877	133.633	158.133	0.242854
miR-281-5p	11883255	11869784	900	1195	75.7368	100.676	0.410651
miR-193	11883255	11869784	12	35	1.0098	2.9487	1.54601
miR-2a	11883255	11869784	717	816	60.337	68.746	0.188233
miR-317	11883255	11869784	2319	2154	195.149	181.469	-0.104848
miR-210	11883255	11869784	84	116	7.0688	9.7727	0.467292
miR-307	11883255	11869784	11	18	0.9257	1.5165	0.712129
miR-92a	11883255	11869784	440	474	37.0269	39.9333	0.109019
miR-9a	11883255	11869784	6709	4892	564.576	412.139	-0.454037
miR-iab-4	11883255	11869784	278	265	23.3943	22.3256	-0.0674581
miR-279a	11883255	11869784	677	1015	56.9709	85.5112	0.585888
miR-316	11883255	11869784	14	6	1.1781	0.5055	-1.22068
miR-133	11883255	11869784	82	180	6.9005	15.1646	1.13593
miR-13a	11883255	11869784	80	102	6.7322	8.5932	0.352117
miR-1000	11883255	11869784	37	19	3.1136	1.6007	-0.959881
miR-71-3p	11883255	11869784	39	11	3.2819	0.9267	-1.82436

## Sheet: 4-5 instar
	All known miRNAs during 4th-5th molting
miR-name	5th-total-reads	4th-total-reads	5th-expressed	4th-expressed	5th-std	4th-std	ratio(log2 4th_instar/5th_instar)
miR-750	11873764	11891547	92	214	7.7482	17.996	1.21574
miR-263a	11873764	11891547	2884	3828	242.888	321.909	0.406361
miR-10	11873764	11891547	1224	1169	103.084	98.3051	-0.0684879
miR-219	11873764	11891547	16	58	1.3475	4.8774	1.85583
miR-2-3p	11873764	11891547	20	32	1.6844	2.691	0.675908
miR-275	11873764	11891547	56364	46664	4746.94	3924.13	-0.274623
miR-276-3p	11873764	11891547	45	98	3.7899	8.2411	1.12068
miR-965	11873764	11891547	9	55	0.758	4.6251	2.60921
miR-2b	11873764	11891547	341	659	28.7188	55.4175	0.948346
miR-87	11873764	11891547	286	855	24.0867	71.8998	1.57775
miR-184a	11873764	11891547	32798	31353	2762.22	2636.58	-0.0671634
miR-2a-3p	11873764	11891547	742	1830	62.4907	153.891	1.30019
miR-8	11873764	11891547	8702	7146	732.876	600.931	-0.28637
miR-8-5p	11873764	11891547	9903	6219	834.024	522.976	-0.673342
miR-276	11873764	11891547	45	98	3.7899	8.2411	1.12068
miR-276-5p	11873764	11891547	1062	561	89.4409	47.1764	-0.922869
miR-9a	11873764	11891547	6219	5827	523.76	490.012	-0.0960885
miR-9-5p	11873764	11891547	6223	5834	524.097	490.601	-0.095284
let-7	11873764	11891547	27357	12430	2303.99	1045.28	-1.14024
miR-124	11873764	11891547	1134	209	95.5047	17.5755	-2.44201
miR-34	11873764	11891547	1743	771	146.794	64.836	-1.17893
miR-184	11873764	11891547	29403	28750	2476.3	2417.68	-0.0345604
miR-7	11873764	11891547	174	321	14.6542	26.994	0.881325
miR-277	11873764	11891547	37	46	3.1161	3.8683	0.311958
miR-14	11873764	11891547	742	4244	62.4907	356.892	2.51377
miR-2796-5p	11873764	11891547	3	45	0.2527	3.7842	3.90449
miR-92b	11873764	11891547	160	222	13.4751	18.6687	0.470325
miR-71	11873764	11891547	3515	3286	296.031	276.331	-0.0993514
miR-2765	11873764	11891547	902	1026	75.9658	86.2798	0.183673
miR-1a	11873764	11891547	298356	293660	25127.3	24694.9	-0.0250471
miR-993	11873764	11891547	636	622	53.5635	52.3061	-0.034271
miR-1	11873764	11891547	298313	293636	25123.7	24692.8	-0.0249571
bantam	11873764	11891547	1419	1507	119.507	126.729	0.0846458
miR-315	11873764	11891547	47	65	3.9583	5.4661	0.465631
miR-2c	11873764	11891547	20	33	1.6844	2.7751	0.720305
miR-100	11873764	11891547	670	625	56.4269	52.5583	-0.102464
miR-279a	11873764	11891547	888	933	74.7867	78.4591	0.0691591
miR-190	11873764	11891547	1456	1050	122.623	88.298	-0.47378
miR-932	11873764	11891547	21	16	1.7686	1.3455	-0.394465
miR-87-3p	11873764	11891547	5	28	0.4211	2.3546	2.48325
miR-13a	11873764	11891547	76	94	6.4007	7.9048	0.304499
miR-87	11873764	11891547	286	855	24.0867	71.8998	1.57775
miR-927	11873764	11891547	24	38	2.0213	3.1955	0.660758
miR-305	11873764	11891547	431	490	36.2985	41.2057	0.182934
miR-34	11873764	11891547	1743	771	146.794	64.836	-1.17893
miR-281-5p	11873764	11891547	802	841	67.5439	70.7225	0.0663438
miR-193	11873764	11891547	31	21	2.6108	1.766	-0.564007
miR-2a	11873764	11891547	609	1380	51.2895	116.049	1.178
miR-317	11873764	11891547	1459	1716	122.876	144.304	0.231911
miR-210	11873764	11891547	86	155	7.2429	13.0345	0.847696
miR-307	11873764	11891547	8	19	0.6738	1.5978	1.24569
miR-92a	11873764	11891547	320	1022	26.9502	85.9434	1.67309
miR-9a	11873764	11891547	6219	5827	523.76	490.012	-0.0960885
miR-iab-4	11873764	11891547	316	247	26.6133	20.7711	-0.35757
miR-279a	11873764	11891547	888	933	74.7867	78.4591	0.0691591
miR-316	11873764	11891547	5	27	0.4211	2.2705	2.43078
miR-133	11873764	11891547	79	287	6.6533	24.1348	1.85897
miR-13a	11873764	11891547	76	94	6.4007	7.9048	0.304499
miR-1000	11873764	11891547	16	58	1.3475	4.8774	1.85583
miR-71-3p	11873764	11891547	16	131	1.3475	11.0162	3.03127

## Sheet: novel microRNAs
	All novel miRNAs identified during molting
Novel_miRNA_name	2nd_instar_count	3rd_instar_count	4th_instar_count	5th_instar_count	Novel_miRNA_sequence
novel_mir_78	29174	19013	15975	16026	CGGACGGAGAACTGATAAGGGC
novel_mir_105	14786	10347	13164	15376	AGGCAAGATGTCGGCATGTCTGA
novel_mir_150	3617	5504	19370	3520	TAGGAACTTCATACCGTGCTTT
novel_mir_60	1992	3550	3151	2131	TGGTAACTCCACACCACCGTTGGC
novel_mir_114	1911	2559	2592	1905	TGGTAACTCCGAACCACCGTTGGC
novel_mir_18	1766	1979	2025	2593	TAATACTGTCAGGTAAAGATGTCT
novel_mir_98	2344	1874	1723	1164	CTAAGTACTGGTGCCGTTAGGAG
novel_mir_147	1533	1183	1554	1606	TCGGGACTTGGTGGTATAGTTG
novel_mir_21	1683	1224	1104	1725	TTTGTTGATGAGTTGGACAAAGTC
novel_mir_76	2215	1777	611	839	TACCCTGTAGATCCGGGCTTAT
novel_mir_24	1164	1057	1065	794	TTTGTTCGTCAGGCTCAAGTCA
novel_mir_160	738	562	645	814	ACAGGTACTGAGTGACTCTGA
novel_mir_159	788	767	512	654	CTTTGGTTATGTAGCTGTATGATGG
novel_mir_38	594	849	664	600	AGGGGAGAGCAGGAGGCTTAGACT
novel_mir_144	284	467	1336	260	TATCACAGCCATTTTTGACGTACC
novel_mir_163	307	295	990	342	TGACTAGATCCTTACTCGTCTG
novel_mir_99	606	417	338	510	AGTTGGAAGCGGGATCTAGGCA
novel_mir_161	499	441	413	446	TCTTTGGTATGCTAGCTGAAGG
novel_mir_54	613	555	302	243	TCGGGAAGGCAGTTGCGGCGGATT
novel_mir_109	519	524	183	315	TCTTGTAGGTTGAACTGGTTGGTA
novel_mir_158	332	441	351	396	TCTTTGGTGATGTAAGCTGTATGA
novel_mir_143	281	269	325	250	TATCACAGCCACTTTGATGAAC
novel_mir_167	358	205	204	281	ACAGCAAAGTGAAAAGGACCGA
novel_mir_34	11	40	337	442	TGTGATGTTTTTGTGGGTCGTT
novel_mir_111	138	176	424	77	TAGCACCATAGCATTCAGCTTA
novel_mir_181	176	162	130	140	ATGGAAGTAGGAATACACTTAA
novel_mir_96	172	140	152	131	TTTGTGACCGATACAATGTGCA
novel_mir_16	184	175	130	79	TAGCACCATTTGAAATTAGTGC
novel_mir_29	294	113	25	46	ACGAGTATCATGGGGAAGCTGG
novel_mir_33	9	21	149	261	TGTGATGTGAATGTGGGCTTACT
novel_mir_25	109	131	104	60	CTTGGCACTTGAAGAATTCACAG
novel_mir_13	141	126	48	78	TGTGTTCGAAAACGGCGCTGGGCA
novel_mir_102	72	121	58	111	TCTTTGGTTATCTAGCTGTATGAA
novel_mir_176	57	75	73	144	AACCCGTAGATCCGAACTTGTGA
novel_mir_63	111	86	57	54	CACTCTAAGCTCGAACACCAAGC
novel_mir_26	82	37	109	76	AGCGAAAGATGAGCTTCAACATTA
novel_mir_10	82	72	68	70	CCTTATCATTCTCTCGGCCAGT
novel_mir_55	51	110	48	37	TGTTTGGTCATTGAACGATGCATA
novel_mir_130	67	56	55	67	CAGCTGCCCTATGAAGAGCAACA
novel_mir_2	72	70	50	51	CATCAGTAGACCAGTTACCTCT
novel_mir_71	46	61	63	63	AGGAACAAGCACATTAATCTCA
novel_mir_15	51	61	31	71	GGCGAGTGTAAGGCTGGTTCACA
novel_mir_175	29	29	77	56	TCCCTGAGACCCTAATTTGTGA
novel_mir_4	63	31	31	42	TCGGTAGGCGTGTTACCTCTC
novel_mir_41	41	40	40	45	CGGGAAAAGTTATAGCGATTATG
novel_mir_132	43	26	29	48	TGACTAGACCTAATACTCGCT
novel_mir_44	41	22	42	38	TACATTATCATTTGGGACAGCA
novel_mir_36	31	42	24	44	CGGCCACTTCCCACACTGCCCTC
novel_mir_165	43	23	17	56	TAGTACTAGCAGACTGAAGGG
novel_mir_177	31	46	31	30	CTTTGGTTATGTAGCTGTATGA
novel_mir_3	32	27	54	18	TTGGTAACTACTTCACCGATGG
novel_mir_70	46	27	14	29	TGTGATGTGTGGTAATTACTT
novel_mir_134	20	30	38	19	TATTGCACTTGTCCCGGCCTATT
novel_mir_168	20	23	15	22	TAGGACAAGCACTCTTTGGGTCA
novel_mir_173	16	21	11	25	TGCTTGGTAGATGCTTGTAGGC
novel_mir_47	21	24	7	17	CGACAATATGATGTGTGAGCCG
novel_mir_11	17	21	13	16	GGTGGGTGTGTATCAAGTTTCATG
novel_mir_74	18	13	20	16	CATGGAACTACATGGAGGCTGGAC
novel_mir_14	30	13	7	9	CTGCTGTATCAGGACATGCCCA
novel_mir_135	15	10	8	24	CACATAAAGTTGGGTACTGAGGTA
novel_mir_64	17	16	12	11	TTCCTGATGATGTTCGCCTGGG
novel_mir_90	14	18	7	8	AAGGCTTGTGTATTGATGTTTGAT
novel_mir_153	12	12	6	13	TCTTGTCTTTGGGAGAATGGGGC
novel_mir_140	16	9	9	8	AAAAGAACTGCTAGTCGATTGA
novel_mir_136	14	9	9	9	GCCTTTGCTAGTTGGCGGCGGACG
novel_mir_139	9	11	10	8	TCGGCCGTGTGTCCCAAGGCGA
novel_mir_59	9	12	5	5	CAATGGTGCTGAAGTTCCTACA
novel_mir_94	7	11	5	5	CGCGTTCACTGCAGGCCTGTATG
novel_mir_164	4031	0	2946	3753	TGACTAGATCCACACTCAACA
novel_mir_97	2078	0	1010	1321	TAAGTAGTAGTGCCGTAGAGA
novel_mir_142	974	1125	0	797	GTCATCAAAGCCGGATTGTCATAG
novel_mir_112	313	179	0	255	GGGGCTGAAGCTGGGATTGTC
novel_mir_174	239	190	0	147	CGGACAAAGGCTCCACATGGCCG
novel_mir_12	89	60	54	0	TGTAGTTTGGATACGATGTGCGTA
novel_mir_83	32	26	0	48	TAGCTTTGGGACTGAGGTTAGGCG
novel_mir_92	22	0	23	43	AGTTAGATCAGATGGACAGGTGGC
novel_mir_37	18	21	17	0	ATGCTGTAAAATTAGAAGCGGCCA
novel_mir_124	31	10	0	14	ACCGGTGGTAGAGGACGGCGGCCG
novel_mir_48	23	11	8	0	CGATAGTGGGGCGACTGGTGGCGG
novel_mir_17	18	13	0	9	TCTTCTGGATTCGGTGGCCGGCT
novel_mir_123	9	15	12	0	TCCTGTTGCAGTTCGGGCAGTTTA
novel_mir_49	10	14	12	0	CACGAGTAGAGCGGCGCTGCACAG
novel_mir_166	23	0	7	6	TGACTATGAGGGACGGGTGGATTT
novel_mir_79	16	0	8	11	TCGCTGCGTGGATCGAGGACAA
novel_mir_115	13	10	13	0	TGCTTGGCTAGAGCGGACGGTCTG
novel_mir_42	6	10	15	0	CAATATCAGCCCGCAGTCACGA
novel_mir_62	9	10	0	12	TTCTTGACTTGAGGCGCCTTGGAC
novel_mir_121	14	0	8	6	TTGGGAGGTACCGGGTTCGATTA
novel_mir_126	5	10	11	0	TGCTTTTACATCAGTTAGAGGAGC
novel_mir_113	9	8	9	0	TGACATCGGCATGGCTCAATAAG
novel_mir_156	7	0	9	9	TGTATGACAGAGTGGAACAATG
novel_mir_234	0	8	7	10	TAACACCTCCTATGACTGGCTTT
novel_mir_88	9	7	0	7	TGTTGTTGGTGGATGACTGCA
novel_mir_194	0	8	7	8	TTACACCATGATGGATATCTTT
novel_mir_149	6	5	12	0	TAAGGCTTCTCATTGGTGTGA
novel_mir_107	9	7	0	5	TCCGATTGTTTCGAATGGCACGC
novel_mir_129	9	0	5	5	TAGTTTTGGATATAGTTTGTGGCC
novel_mir_213	0	403	0	58	TATTGATTTGTCCACTCTGATTG
novel_mir_104	166	0	0	65	TGCATATGTGGAAGGCTTTGGGTG
novel_mir_67	34	0	101	0	TCTATGTAAAAGACCCCTCCTC
novel_mir_186	0	42	0	35	TTAATGTCAGTCCATGTAGCGGTG
novel_mir_103	38	0	33	0	TAAGGATGATTGAAGCAAAGGGTG
novel_mir_183	49	0	0	21	TGGCATTCTGTTCCTGTCCCGGTG
novel_mir_27	25	0	0	42	CTGCCGAGCGCTTCAAAAACAA
novel_mir_146	23	0	41	0	CAATGCCCTTAGAAATCCCAA
novel_mir_250	0	0	34	26	TGACTAGATCCTTACCCAAACA
novel_mir_89	34	22	0	0	TCTTCTGGATTTGGCGGCCGGCTC
novel_mir_23	32	19	0	0	AAACACTGTCAGCCTGGGAAGATG
novel_mir_145	17	0	33	0	ACTCACAAAGTGGTTGTCATA
novel_mir_255	0	0	19	29	TCTGGTGTTAGTGGAGGAATGGAG
novel_mir_282	0	0	38	10	GAATTTATTCAGTCTGGTACATTT
novel_mir_219	0	27	0	21	TTACTTTTGAACTTGATAGGGGAA
novel_mir_69	16	0	0	27	AAAAATATAATCGGGGGCGGGCTG
novel_mir_68	15	0	0	28	TTCGGTATTCTGTTGCAATTGCTT
novel_mir_180	25	18	0	0	AGGATGAATTTGTTGGTTGGGGA
novel_mir_189	0	26	0	14	TCTTCTGGATTCGGCGGCCGGCG
novel_mir_72	17	0	22	0	GATTAGCATGATCAATGAGGGGTT
novel_mir_53	10	0	0	29	TTGAAGGCTTCACACATGTAGGGT
novel_mir_93	24	0	14	0	TCCGCGACTGGAGGCTGCACGGA
novel_mir_51	19	19	0	0	TCTCGTTAAATCTGGCTGATGGTG
novel_mir_35	13	23	0	0	TAACTATTCAGCAGGTTGTAGGGC
novel_mir_77	24	0	10	0	ATGTGGAGGAGGCCTGGGCCAA
novel_mir_73	23	11	0	0	TCTGGTGTTAGTGGAGGAATGGA
novel_mir_127	6	0	0	28	CGGTTGTAGGTTCGGTGCGCGGAT
novel_mir_243	0	0	12	19	TACGTGTTCATGCTGAAGGTGG
novel_mir_244	0	0	24	5	GCTAAGGAGATTCCACGACATTT
novel_mir_227	0	9	20	0	CAGACAAAGATCGTTGATGTGA
novel_mir_30	14	14	0	0	TGGTAGTGGTCTTGGCTGGTGGTC
novel_mir_40	13	12	0	0	TACAGGTCCAGGAGCTGCAGGCGG
novel_mir_171	11	0	12	0	TGTAGTAGTCGCCGGCAGCCG
novel_mir_95	17	0	0	6	GAGGGAGTGGAGTGGCGGTA
novel_mir_101	7	0	0	15	TAAGGTCTTTGGAGCGCTCGGA
novel_mir_226	0	9	11	0	TGGTCGGGAGGGAGTTGGGGGG
novel_mir_128	9	0	11	0	GATTCGGACATTGGCGGAGATTC
novel_mir_58	6	0	0	14	TATCATTTGCATGGAGTAGTAGTA
novel_mir_152	10	9	0	0	TAGTAATGTGGGCGGGGAAAGGAG
novel_mir_257	0	0	9	9	TTGCTGATCTGGTGTGGTGATGGT
novel_mir_210	0	13	5	0	TGGCTGTATGTCGGTGCTGTAAGC
novel_mir_7	11	0	0	7	AAGTGAGATGGTGCTGTTATTTG
novel_mir_200	0	9	0	8	TGTTTCATTGGTCTGTGTAGCGTG
novel_mir_218	0	7	10	0	TCTCCGTGTGTAGACAGGTGATGG
novel_mir_192	0	11	5	0	GCCTGCATGGGTGAGTAGCAACA
novel_mir_85	10	0	5	0	GCAGGTCGAAATTGATGGAGCATA
novel_mir_138	10	0	5	0	TAGTGACTCCGAACGACTGCAC
novel_mir_195	0	9	5	0	CAATATCAGCCCGCAATCACGA
novel_mir_162	9	5	0	0	TGGCCAAAGTAGAAGAGATAGTA
novel_mir_45	5	0	9	0	TGAGTATTATATCAGGTACTGGT
novel_mir_52	6	0	8	0	TCCAGTGGTGGGGAGGCTGCTA
novel_mir_87	7	7	0	0	TGATTGATTCTCGTGGCATTTAA
novel_mir_148	5	0	8	0	AAGTTTGTAAGATCTGTTCAGGCA
novel_mir_66	8	0	0	5	CTTCTATGATTGGTTCTCGCGG
novel_mir_133	6	0	0	6	AAGGAACTACTGGTGTGCATAT
novel_mir_202	0	6	0	6	TATTGAATATGGCGGAGCTGAGGA
novel_mir_198	0	6	0	6	GTTGGGTGGGGGTCTGGTGCACA
novel_mir_61	6	6	0	0	CAGGGTGTGGATGGGTGGTTTG
novel_mir_46	6	0	0	6	CGATAGTGGGACAACTGGTGGCGA
novel_mir_6	5	0	0	6	TGACTGGTGGCGGTGGTTGGATG
novel_mir_237	0	2941	0	0	TGACTAGATCCACACTCAACAA
novel_mir_313	0	0	0	1360	CGTGTATACCACAAGCTGCTGGCAAT
novel_mir_215	0	1274	0	0	TAAGTAGTAGTGCCGTAGAGAA
novel_mir_277	0	0	611	0	TCATCAAAGCCGGATTGTCATA
novel_mir_265	0	0	348	0	CATCACAGTTTCAGCCCCGAGA
novel_mir_320	0	0	0	248	TGATGAAGCTGTAACTTGTACGG
novel_mir_281	0	0	175	0	ACGGACAAAGGCTCCACATGGCC
novel_mir_260	0	0	100	0	TATTGATTTGTCCACTCTGATT
novel_mir_125	95	0	0	0	TACTCGATCTGCAGTTTGGGAAGG
novel_mir_86	86	0	0	0	TATTGATTTGTCCACTCTGATTGA
novel_mir_170	82	0	0	0	CCGGGTTTCACAGTGATCTGCCAG
novel_mir_32	57	0	0	0	TTTGGATCCTGCAGTATTTTCCTC
novel_mir_238	0	56	0	0	TGATTGTGTTGGAATTGACGGGGT
novel_mir_293	0	0	0	51	TTTGGATCCTGCAGTATTTTC
novel_mir_178	42	0	0	0	GGGGGAGTCCGATGGTAGCAAGCA
novel_mir_184	0	40	0	0	GTATGTAACAATGTAGGTAGGAT
novel_mir_267	0	0	38	0	TGAAAGGTAGCGAACGTGAGGGAG
novel_mir_8	36	0	0	0	GTATGTAACAATGTAGGTAGGATT
novel_mir_190	0	34	0	0	TTTGGATCCTGCAGTATTTTCCT
novel_mir_259	0	0	31	0	GGGTACTATCAAGATGATTCA
novel_mir_319	0	0	0	28	ACTCACAAAGTGGTTGTCATATG
novel_mir_324	0	0	0	24	CTAGAAGATAGTGAACGATTCAA
novel_mir_193	0	23	0	0	TGGGTTATTGCTGCGTGGGAGACA
novel_mir_318	0	0	0	21	TGACCTTGTGGATGATCCTTCCTT
novel_mir_131	21	0	0	0	TAAGTTTGGAAATCGTGCGAGACC
novel_mir_221	0	20	0	0	GCAGATTTTAGAGTGAGATGGTG
novel_mir_291	0	0	0	20	ACCGTGTTTATTGGTGTCCTC
novel_mir_214	0	20	0	0	TTCCGCGACTGGAGGCTGCACGGA
novel_mir_239	0	19	0	0	TAGAAGATAGTGAACGATTCAA
novel_mir_203	0	18	0	0	TATTGTATTGTTGCTAAGGGGTAT
novel_mir_179	18	0	0	0	TGAAGATGGTCAGTTCAGCTGGG
novel_mir_31	17	0	0	0	ACGTTTCGTTTTCCGTCTGATAGT
novel_mir_228	0	16	0	0	CTCACAAAGTGGTTGTCATATG
novel_mir_295	0	0	0	16	TGGTCGGTCCCAAGAAGCCAGCG
novel_mir_296	0	0	0	16	ACTTGTAGGATTAAGAAATGGGTA
novel_mir_154	15	0	0	0	TAGGATTTTCCAAGTAGAGTCGGC
novel_mir_19	15	0	0	0	TGGTTTAACAAAGTTGTAGAGGGC
novel_mir_315	0	0	0	15	TAATTGATGATAGTTGGTTGGCTG
novel_mir_254	0	0	14	0	ACCGAGGATCAAACATATTATAA
novel_mir_248	0	0	14	0	TGCGGTTGTGGGGGCGGTGGTGGA
novel_mir_288	0	0	0	14	TACACATTGTGTCGGGGATTGGAT
novel_mir_50	15	0	0	0	TGGGTGGGGGTCTGGTGCACA
novel_mir_91	13	0	0	0	TGAGATCAAAACAGGCTTAGGAG
novel_mir_271	0	0	13	0	AAGCCAAAGTAGAAGAGATAGTA
novel_mir_263	0	0	13	0	ATGCACGTTGAGACCTGGGCAAA
novel_mir_75	15	0	0	0	TTGGCACAGTAAACGGTTCTT
novel_mir_137	13	0	0	0	AGGTGGCTGGGCGTCTTCTT
novel_mir_187	0	12	0	0	GGTTGAGACATGTGGTTGACCGGA
novel_mir_84	12	0	0	0	GGGGTACTATCAAGATGATTCA
novel_mir_201	0	12	0	0	TATTCAGAGAGTCGATTGCAGGTT
novel_mir_317	0	0	0	12	TGATGGTAAGTGTTCGGTCGGTG
novel_mir_57	12	0	0	0	AAGTTGAAGTCTGTTGTAGTCCTT
novel_mir_223	0	12	0	0	CAGGATCAAAGCAGTAGGTGCAGT
novel_mir_310	0	0	0	12	TATCTTGTGGAGATAATGGACGG
novel_mir_290	0	0	0	12	AAGAGAAGGATGAGATGGAGGCTG
novel_mir_246	0	0	11	0	TTAATGTCACTCCATGTAGCGGTG
novel_mir_245	0	0	13	0	TGTTGCAGATGACAGGTCCCCAT
novel_mir_258	0	0	11	0	ATCAAACGTCCATACCTATTCG
novel_mir_279	0	0	11	0	TAGCTAAGGTGGTATCAATCAGA
novel_mir_117	11	0	0	0	ATACAATTAGACGTTACCTGGG
novel_mir_110	11	0	0	0	ATACTTGTAGCTTGTGTCACAGTG
novel_mir_222	0	11	0	0	TTTGACAAGCAGAATCTAGACCAA
novel_mir_225	0	11	0	0	CAGTCTGGAAGAATCGGTCATTG
novel_mir_80	11	0	0	0	TGCTGTAGTTGAGCGCTTGCTT
novel_mir_264	0	0	14	0	TATCCAGAGCCTGGCAGAAGTA
novel_mir_240	0	10	0	0	TGCAGCTGCAGTAGATGATCATA
novel_mir_81	10	0	0	0	TTTTCGAAGCATAGATTGGGGCCC
novel_mir_106	10	0	0	0	TCTGTTAGCATGAAATTCTGGT
novel_mir_278	0	0	10	0	TCATTAGAAACTGGTGGTGGGGCG
novel_mir_285	0	0	10	0	AGGCACGGTGGTATCAATCAGA
novel_mir_82	10	0	0	0	TGTTTTCAATTGTAGTGCGCATG
novel_mir_275	0	0	11	0	TGTGAATGGGGGATGAAGGCAGTG
novel_mir_1	10	0	0	0	GTTTTCAATTGTAGTGCGCATG
novel_mir_151	9	0	0	0	TTTTGATTGTTGCTCAGAAAGCCA
novel_mir_272	0	0	9	0	TTAAAGCTTTTTTAAACCGGTAA
novel_mir_302	0	0	0	9	TGGGTCTATTCATACTCGCTC
novel_mir_39	9	0	0	0	CGTTAGTGTGGCGTGATTGCGGAT
novel_mir_249	0	0	9	0	TGTCTGTGGCCGACGCACCCGT
novel_mir_9	9	0	0	0	TCCAGAATGTGGCCTTCAAGACT
novel_mir_268	0	0	9	0	TAAATTTGGACAGATCCGGCG
novel_mir_261	0	0	9	0	AGATCGTCATCGGACGGACGGAA
novel_mir_256	0	0	8	0	TCTGTGAACAGCAGACCTCGCGCA
novel_mir_43	8	0	0	0	CAATATCAGCCGGTGATTACG
novel_mir_241	0	8	0	0	TCGAGGATCATGTTCAGCTGGCGG
novel_mir_233	0	8	0	0	TAATTTCATCAGGCGGAGGCATT
novel_mir_119	8	0	0	0	TAGAAATGCATAGAGTGGTCGGTA
novel_mir_316	0	0	0	8	GATTCGGACATTGGCGGAGATTCT
novel_mir_269	0	0	8	0	TTCACGTTGGAAGCTGGAGAGGCT
novel_mir_196	0	8	0	0	TCCGAACAGTGGGTGGCTCGT
novel_mir_305	0	0	0	8	TGGGAGCAGTTGAGACGTGGGCCT
novel_mir_300	0	0	0	8	TATGGCAGTAGATGTTGGCTTA
novel_mir_224	0	8	0	0	TTCTCCTGTAGGTTTTCTGATAT
novel_mir_236	0	8	0	0	TGAGGCGCCCGCAGCTGAAGAGCT
novel_mir_157	8	0	0	0	TCGGTGTAGTTACAAGATGGCAA
novel_mir_325	0	0	0	8	TAGGCACGGTGGTATCAATCA
novel_mir_252	0	0	7	0	TAACTGTGCTCGAGTGGAAGGGAT
novel_mir_141	7	0	0	0	TATAACGGATCTAATCAGCTAA
novel_mir_169	7	0	0	0	GAGGGTGCGGAGTGGTGGCG
novel_mir_212	0	7	0	0	TAGTTGTTTTGTTGGGTTTAC
novel_mir_211	0	7	0	0	CAAGTAGATACTGGATGTAGGAC
novel_mir_273	0	0	7	0	TGATGGTAAGTGTTCGGTCGGT
novel_mir_209	0	7	0	0	CTGGTTGAACCCGGGCCAAATTGT
novel_mir_312	0	0	0	7	TCCGTCTGGTGCGAGAGCAGGCTG
novel_mir_247	0	0	7	0	TGGACTAGTTCAGGTGGTGGTTG
novel_mir_262	0	0	7	0	TGCATTCTGATTTGATGTGGCGTA
novel_mir_116	7	0	0	0	TTGTATCGTGATCTGGACCCGGG
novel_mir_22	7	0	0	0	TGTGGTATGAGTTAGGAAAGCTGG
novel_mir_266	0	0	7	0	AATTACAGTGTTGGGGATTTT
novel_mir_289	0	0	0	7	TACACTAGGAGCTGTAGAGGGCCA
novel_mir_172	7	0	0	0	TATCCGAGCGACGGTACGAGAAAT
novel_mir_284	0	0	7	0	TGGACTAGTTCAGGTGGTGGTTGG
novel_mir_298	0	0	0	6	TTACTAGATCCTGCCCCCCAAT
novel_mir_206	0	6	0	0	TTGTAATGTGGGCGGGGAAAGGAG
novel_mir_120	7	0	0	0	TCGTAATGTGGGCGGGGTAAGGAG
novel_mir_323	0	0	0	6	TGGCCAAAGTAGAAGAGATAGT
novel_mir_229	0	6	0	0	TGGGGTTTCTAGCGGCATATGCC
novel_mir_235	0	6	0	0	TCGGTGTAGTTACAAGATGGC
novel_mir_207	0	6	0	0	AAAGCTCAGACATGTGGTAGGCAG
novel_mir_253	0	0	6	0	TCTAATTAGGATGTTGCTTGGAG
novel_mir_292	0	0	0	6	CAAGGAATAGCTGCGAGCAA
novel_mir_191	0	6	0	0	TCTCAGTGTCGCTCTGGGCCGGCT
novel_mir_242	0	6	0	0	AGGTTTGACAGACTGGATTATGG
novel_mir_182	6	0	0	0	AGGTTTGACAGACTGTAGTATGG
novel_mir_286	0	0	0	6	TGATGTAGACGGGCGTAGCAGGGA
novel_mir_299	0	0	0	6	TGTTTTGCAAGGGACTGTGTGGCA
novel_mir_204	0	6	0	0	TTGCATTGTAATTGCATTGCA
novel_mir_208	0	6	0	0	AGGTTTGACAGACTGGATTATGGT
novel_mir_306	0	0	0	6	TCGGACGGACGGCACGCATCGA
novel_mir_199	0	6	0	0	TGACTAGATCCTTACCCAAACAA
novel_mir_283	0	0	6	0	TCGGATGCAGCAGGGGGAGCAG
novel_mir_230	0	6	0	0	TCGCAGAACATCGTGGTCACTCT
novel_mir_303	0	0	0	6	GAGAAGATTTGAGGATAGAGGGT
novel_mir_56	6	0	0	0	TGTGTTGGGATTGTAGTTGCGCA
novel_mir_294	0	0	0	6	TTTCAGAAGATGGAAGGTGACTGT
novel_mir_122	6	0	0	0	AGGTATAGCCCTGAGCCCACCT
novel_mir_304	0	0	0	6	TAGTGATTGAGTGGTGCGAGGGCC
novel_mir_188	0	5	0	0	TGCATGTAGTCAAAGCAGAGAATG
novel_mir_220	0	5	0	0	TCTATGTGCAGTGGATGGGGG
novel_mir_274	0	0	5	0	TCGGACGGACGGCACGCATCGAA
novel_mir_307	0	0	0	5	CAATAGAATTTATAAGGACGTCA
novel_mir_108	5	0	0	0	TACTTCGTGAGTTGCTGTGATGGA
novel_mir_20	5	0	0	0	AGCTCGAGCAGTGGACGTGGGGAC
novel_mir_65	5	0	0	0	AGGTTTGACAGACTGGATTATG
novel_mir_251	0	0	5	0	CGCCTGATACTTGCTTAAAACCT
novel_mir_321	0	0	0	5	TCGGTGTAGTTACAAGATGGCA
novel_mir_322	0	0	0	5	TGGTTGTTGACTGGTCGTTGCGC
novel_mir_5	5	0	0	0	AAGTGAGACAAGAGATGGCAAGTG
novel_mir_280	0	0	5	0	TGTCTGACAGAGAGAACAATGA
novel_mir_270	0	0	5	0	GACCCTCGGTCTGATGATGGTGG
novel_mir_185	0	5	0	0	TTTCTGTTCAGGAGGTGGTCCACT
novel_mir_28	5	0	0	0	TGCAGTAGCAGAGGTCTTCGGA
novel_mir_231	0	5	0	0	TGGTCTGGAGGGAGTTGCGGGG
novel_mir_217	0	5	0	0	GATTAAGTTTAATAGGAGGAAAT
novel_mir_205	0	5	0	0	GGCAGATTCTTGGCTGACAGCGTG
novel_mir_309	0	0	0	5	TAGGTTAGAGTTCTGAATGAGAAT
novel_mir_155	5	0	0	0	ATACGTTAGACGTTACCTGGG
novel_mir_297	0	0	0	5	TGACCTGATCCTGACCCAACA
novel_mir_197	0	5	0	0	CGACATTTGAGGCCACTTTTTT
novel_mir_118	5	0	0	0	AGTGCTAGAATCGATCCTTATT
novel_mir_232	0	5	0	0	TAGTTTTGTAGGTGTTAGAAGGTA
novel_mir_308	0	0	0	5	TCTGTCAGGAAAGAGGTTGGGCA
novel_mir_216	0	5	0	0	CGGCACCTGATAGAGTGCAATTC
novel_mir_311	0	0	0	5	TAAGGAACAGTATTCAAACGG
novel_mir_100	5	0	0	0	TAGGATATATCGGAAGCGGATCGG
novel_mir_287	0	0	0	5	TGACGTTCGGTCTTGGAGTGGAA
novel_mir_276	0	0	5	0	CAGACTGAAGGGTGTAACGCCTA
novel_mir_301	0	0	0	5	ACGTTAAACTGTCGGTCCCGGA
novel_mir_314	0	0	0	5	TAGCCAGCTCTAGATCAATGA
novel_mir_326	0	0	0	5	CACATCTGGACTTTTTGAGGGTTT
