# Supplementary material for: Genome-Wide Screening and Functional Analysis Reveal That the Specific microRNA nlu-miR-173 Regulates Molting by Targeting Ftz-F1 in Nilaparvata lugens
Source: Front Physiol. 2018 Dec 20;9:1854. doi: 10.3389/fphys.2018.01854 (PMC6306441; doi:10.3389/fphys.2018.01854)
Supplement: Table S2 — All genes differentially expressed in four samples during molting. [file Table_2.XLS]

## Sheet: Additional file 5
	All genes differentially expressed in four samples during molting
Transcriptome ID	ratio(log2 3rd_instar/2nd_instar)	ratio(log2 5th_instar/4th_instar)			cellular component	molecular function	biological process
XLOC_000075	-2.1501	-3.36323			-	-	-
XLOC_000113	-2.4168	-3.59731			-	-	-
XLOC_000256	-2.11248	-2.3076			-	-	-
XLOC_000410	-1.3872	-2.39813			-	-	GO:0007588//excretion;GO:0007292//female gamete generation;GO:0042335//cuticle development
XLOC_000545	-1.35402	-2.77682			-	-	-
XLOC_000588	-1.73605	-2.01891			GO:0043231//intracellular membrane-bounded organelle;GO:0043234//protein complex	GO:0000982//RNA polymerase II core promoter proximal region sequence-specific DNA binding transcription factor activity;GO:0016301//kinase activity;GO:0000976//transcription regulatory region sequence-specific DNA binding;GO:0032182//small conjugating protein binding	GO:0006915//apoptotic process;GO:0006325//chromatin organization;GO:0001837//epithelial to mesenchymal transition;GO:0007542;GO:0071363//cellular response to growth factor stimulus;GO:0060516//primary prostatic bud elongation;GO:0009612//response to mechanical stimulus;GO:0038127//ERBB signaling pathway;GO:0042472//inner ear morphogenesis;GO:0065003;GO:0016337//cell-cell adhesion;GO:0000165//MAPK…
XLOC_000664	-1.37462	-3.56144			-	-	-
XLOC_000669	-1.87512	-4.46455			-	-	-
XLOC_000858	1.35509	2.26519			-	-	-
XLOC_000903	1.01241	1.19632			-	-	-
XLOC_000929	-1.40335	-8.23352			-	-	-
XLOC_000932	-1.58963	-8.83705			-	-	-
XLOC_001011	-3.27299	-6.50564			-	-	-
XLOC_001012	-1.59798	-2.86064			-	-	-
XLOC_001034	-1.35858	-2.59748			-	-	-
XLOC_001043	-1.56328	-2.02391			-	-	-
XLOC_001262	1.14098	1.2732			-	-	-
XLOC_001263	1.11207	1.36252			-	-	-
XLOC_001326	-1.98092	-3.31642			GO:0043232	GO:0032550	-
XLOC_001495	-4.23552	-3.03347			-	-	-
XLOC_001565	-2.01975	-4.71886			-	GO:0070011//peptidase activity, acting on L-amino acid peptides	-
XLOC_001598	1.38125	1.22654			-	GO:0015103//inorganic anion transmembrane transporter activity	-
XLOC_001690	-1.32639	-2.70913			-	GO:0004175//endopeptidase activity	GO:0019538//protein metabolic process
XLOC_001697	-1.51305	-4.46881			-	-	-
XLOC_001698	-1.78843	-2.01635			-	GO:0005198//structural molecule activity	-
XLOC_001769	-1.00195	-1.5993			-	-	GO:0007610//behavior
XLOC_002011	-3.01734	-5.04224			-	-	-
XLOC_002012	-3.00551	-4.29553			-	-	-
XLOC_002069	-1.52364	-4.89401			-	GO:0042302//structural constituent of cuticle	-
XLOC_002178	-1.82889	-4.02465			-	-	-
XLOC_002221	-1.52601	-5.34362			-	GO:0004175//endopeptidase activity;GO:0008238//exopeptidase activity	GO:0019538//protein metabolic process
XLOC_002222	-2.89448	-4.97513			-	GO:0008233//peptidase activity	-
XLOC_002372	-1.74658	-2.96132			-	-	-
XLOC_002492	-1.89448	-4.20172			-	-	-
XLOC_002495	-2.49788	-6.1412			-	-	-
XLOC_002501	-1.88414	-4.00204			-	-	-
XLOC_002502	-1.85277	-4.20913			-	-	-
XLOC_002510	-1.48767	-3.87363			-	-	-
XLOC_002518	-1.41331	-1.24062			-	-	-
XLOC_002750	1.31822	1.90904			-	-	-
XLOC_002907	-2.6704	-6.6199			-	-	-
XLOC_002932	-1.72043	-4.118			GO:0044464//cell part	GO:0003824//catalytic activity	GO:0051234//establishment of localization
XLOC_003046	-1.62149	-1.81401			-	-	-
XLOC_003050	-2.12189	-3.77854			-	-	-
XLOC_003053	-3.49855	-4.17776			-	-	-
XLOC_003054	-2.07276	-7.98227			-	-	-
XLOC_003177	-1.43605	-7.31073			-	-	-
XLOC_003178	-1.452	-8.22346			-	-	-
XLOC_003236	-2.27915	-5.33855			-	GO:0003824//catalytic activity;GO:0016209//antioxidant activity;GO:0046906//tetrapyrrole binding	GO:0044710;GO:0006950//response to stress
XLOC_003237	-2.38859	-5.67027			-	GO:0003824//catalytic activity;GO:0016209//antioxidant activity;GO:0046906//tetrapyrrole binding	GO:0044710;GO:0006950//response to stress
XLOC_003240	-2.50217	-4.49427			-	-	-
XLOC_003241	-2.51414	-4.69829			-	-	-
XLOC_003314	-1.08929	-1.48848			-	-	-
XLOC_003320	1.25304	3.89378			-	-	-
XLOC_003454	-1.86206	-2.04224			-	-	-
XLOC_003468	-2.43951	-8.90674			-	-	-
XLOC_003469	-1.59245	-5.29247			-	GO:0042302//structural constituent of cuticle	-
XLOC_003474	-1.79495	-8.68084			-	GO:0005198//structural molecule activity	-
XLOC_003530	-1.2572	-2.85422			-	-	-
XLOC_003542	-2.17742	-7.5096			-	-	-
XLOC_003549	-2.80777	-6.01807			GO:0043231//intracellular membrane-bounded organelle;GO:0031982//vesicle;GO:0044444//cytoplasmic part;GO:0016020//membrane	GO:0016717//oxidoreductase activity, acting on paired donors, with oxidation of a pair of donors resulting in the reduction of molecular oxygen to two molecules of water	GO:0006629//lipid metabolic process;GO:0042446//hormone biosynthetic process;GO:0007617//mating behavior;GO:0006914//autophagy
XLOC_003550	-1.67913	-3.04329			-	GO:0004175//endopeptidase activity	-
XLOC_003559	-1.75313	-2.52747			-	GO:0004175//endopeptidase activity	GO:0019538//protein metabolic process
XLOC_003560	-2.01439	-3.22024			-	GO:0070011//peptidase activity, acting on L-amino acid peptides	GO:0019538//protein metabolic process
XLOC_003561	-2.56106	-8.43143			-	-	GO:0007472//wing disc morphogenesis
XLOC_003733	-2.74248	-5.3704			-	-	GO:0006461//protein complex assembly;GO:0007051//spindle organization;GO:0033206//cytokinesis after meiosis;GO:0000912//assembly of actomyosin apparatus involved in cell cycle cytokinesis
XLOC_003785	-1.63395	-2.2933			-	-	GO:0042335//cuticle development
XLOC_003970	-1.2016	-2.99683			-	-	-
XLOC_003974	-2.16835	-2.4222			-	GO:0005198//structural molecule activity	-
XLOC_003975	-2.03694	-5.09359			-	-	-
XLOC_004479	1.81496	3.07254			-	GO:0008483//transaminase activity	GO:0006520//cellular amino acid metabolic process
XLOC_004588	-1.65744	-2.65174			-	-	-
XLOC_004589	1.38957	1.69403			-	-	-
XLOC_004590	1.17535	1.23112			-	-	-
XLOC_004780	-1.51455	-8.45409			-	-	-
XLOC_004836	-1.74417	-6.72274			-	-	-
XLOC_004837	-2.22948	-3.60088			-	-	-
XLOC_004839	-1.56198	-10.3923			-	-	-
XLOC_004840	-1.67606	-7.09136			-	-	-
XLOC_004841	-2.7235	-3.63482			-	-	-
XLOC_005297	1.08097	1.10276			-	-	-
XLOC_005406	-1.37552	-2.51092			-	-	GO:0007588//excretion;GO:0007292//female gamete generation;GO:0042335//cuticle development
XLOC_005426	1.2459	1.21026			-	-	-
XLOC_005477	-1.81541	-4.81035			-	-	-
XLOC_005485	1.08145	1.98704			-	-	-
XLOC_005703	-1.82253	-2.5507			-	-	-
XLOC_005704	-1.82781	-2.27638			-	-	-
XLOC_005868	-1.30309	-1.99785			-	-	-
XLOC_005916	-1.70821	-1.3068			-	-	-
XLOC_005917	-1.96622	-1.3377			-	-	-
XLOC_005935	-1.04204	-2.63611			-	GO:0036094//small molecule binding;GO:0016491//oxidoreductase activity	GO:0044710
XLOC_006236	-1.4396	-1.81166			-	-	-
XLOC_006357	-2.02001	-4.78444			-	GO:0005102//receptor binding	-
XLOC_006448	-1.78297	-4.9252			-	-	-
XLOC_006534	-1.57255	-2.84795			-	-	-
XLOC_006568	-1.10061	-1.51626			-	-	-
XLOC_006581	-1.24325	-1.19049			-	-	-
XLOC_006834	-1.94059	-4.6272			-	-	-
XLOC_006871	-1.40713	-2.01345			-	-	-
XLOC_007229	-1.62864	-1.98728			-	GO:0042302//structural constituent of cuticle	-
XLOC_007773	1.21255	2.28636			-	-	-
XLOC_007997	1.06077	1.15102			GO:0005737//cytoplasm	-	GO:0044765
XLOC_008111	-1.92619	-5.20079			GO:0031224//intrinsic to membrane	-	-
XLOC_008282	-1.47244	-5.23555			-	-	GO:0007399//nervous system development
XLOC_008283	-1.93609	-2.94031			-	-	-
XLOC_008284	-1.42043	-1.54338			-	-	-
XLOC_008286	-1.53269	-2.77329			-	-	-
XLOC_008468	1.65161	2.51621			-	-	-
XLOC_008474	1.30939	2.8465			-	-	-
XLOC_008563	-2.68853	-7.33918			-	-	-
XLOC_008651	-1.83845	-6.85168			-	-	-
XLOC_008652	-1.69809	-5.94036			-	-	-
XLOC_008680	-1.27053	-2.49109			GO:0043231//intracellular membrane-bounded organelle	GO:0046914//transition metal ion binding;GO:0001071//nucleic acid binding transcription factor activity;GO:0003677//DNA binding;GO:0038023//signaling receptor activity	GO:0009755//hormone-mediated signaling pathway;GO:0006351//transcription, DNA-dependent
XLOC_008686	-2.07951	-2.70567			-	-	-
XLOC_008687	-1.77	-2.99785			-	-	-
XLOC_008688	-2.88068	-2.49261			-	-	-
XLOC_008956	-1.23434	-1.05951			-	-	-
XLOC_009225	-2.37282	-3.98878			-	-	-
XLOC_009226	-2.32357	-5.57806			-	GO:0005198//structural molecule activity	-
XLOC_009227	-2.36054	-7.5696			-	-	-
XLOC_009272	-1.84003	-4.95204			-	-	-
XLOC_009337	-2.59972	-7.06547			-	-	-
XLOC_009401	-2.50544	-1.90474			-	-	-
XLOC_009777	-2.17543	-3.33238			-	-	-
XLOC_009781	1.61507	3.47164			-	-	-
XLOC_009786	-1.986	-2.41441			-	GO:0042302//structural constituent of cuticle	-
XLOC_009829	-2.66346	-8.00036			-	-	-
XLOC_009840	-1.32928	-3.21627			-	-	-
XLOC_009846	-1.91833	-4.46323			-	-	-
XLOC_009855	-1.25678	-1.6532			GO:0043234//protein complex;GO:0044424//intracellular part	-	GO:0009314//response to radiation;GO:0007626//locomotory behavior;GO:0000288//nuclear-transcribed mRNA catabolic process, deadenylation-dependent decay
XLOC_009856	-1.2998	-1.54217			-	-	-
XLOC_009865	-1.51629	-1.39176			-	-	-
XLOC_010044	-2.27107	-4.91939			-	-	-
XLOC_010045	-1.85753	-7.71209			-	-	-
XLOC_010046	-2.22025	-6.3554			-	-	-
XLOC_010054	-1.79832	-7.89872			-	-	-
XLOC_010062	-2.36736	-6.09763			-	-	-
XLOC_010068	-1.90283	-7.17876			-	GO:0005198//structural molecule activity	-
XLOC_010080	-2.94179	-5.55244			-	-	-
XLOC_010330	-1.92619	-4.88049			-	-	-
XLOC_010469	-1.32017	-1.58281			GO:0016020//membrane	-	-
XLOC_010532	-2.30952	-3.34362			-	-	-
XLOC_010540	3.29957	4.73167			-	-	-
XLOC_010543	1.65287	5.47247			-	-	-
XLOC_010581	-1.05534	-2.54926			-	-	GO:0007588//excretion;GO:0007292//female gamete generation;GO:0042335//cuticle development
XLOC_010590	-2.33359	-4.34362			-	-	-
XLOC_010733	-1.02883	-4.04717			-	-	-
XLOC_010859	1.06769	3.96563			-	GO:0016702//oxidoreductase activity, acting on single donors with incorporation of molecular oxygen, incorporation of two atoms of oxygen;GO:0043169//cation binding	GO:0006520//cellular amino acid metabolic process
XLOC_010860	1.3723	5.58711			-	GO:0016701//oxidoreductase activity, acting on single donors with incorporation of molecular oxygen	-
XLOC_010912	-1.48509	-1.4897			-	-	-
XLOC_011154	-1.05429	-1.13949			-	-	-
XLOC_011209	-2.09356	-5.40824			-	-	-
XLOC_011210	-1.74658	-4.84751			-	-	-
XLOC_011218	-2.20613	-3.45297			-	-	-
XLOC_011222	-1.97365	-3.90474			-	-	-
XLOC_011374	-1.6406	-3.27811			GO:0015630//microtubule cytoskeleton;GO:0000790//nuclear chromatin;GO:0044444//cytoplasmic part;GO:0015629//actin cytoskeleton	GO:0032550	GO:0006996//organelle organization;GO:0006909//phagocytosis;GO:0002118//aggressive behavior;GO:0007420//brain development;GO:0034613//cellular protein localization;GO:0003006//developmental process involved in reproduction
XLOC_011574	-1.64294	-1.6156			-	-	-
XLOC_011602	-1.10356	-8.81739			-	-	-
XLOC_011637	-1.46391	-1.26499			-	-	-
XLOC_011703	-2.09451	-1.91039			-	-	-
XLOC_011731	1.9838	3.44202			-	-	-
XLOC_011732	1.72448	3.28836			-	-	-
XLOC_011734	-1.59431	-2.77028			-	-	-
XLOC_011738	-1.55974	-2.65848			-	-	-
XLOC_011739	-1.81831	-2.98815			-	-	-
XLOC_011927	-2.20059	-4.81092			-	-	-
XLOC_011930	-1.31389	-5.27397			-	-	-
XLOC_011931	-2.2677	-5.99785			-	-	-
XLOC_011933	-1.02507	-4.57184			-	-	-
XLOC_012214	-1.34859	-1.49875			-	-	-
XLOC_012296	-1.70582	-5.82567			-	-	-
XLOC_012297	-1.40009	-5.39506			-	-	-
XLOC_012429	-2.67209	-3.2516			-	-	-
XLOC_012452	-1.81323	-4.42919			-	GO:0016614//oxidoreductase activity, acting on CH-OH group of donors;GO:0000166//nucleotide binding	GO:0044281//small molecule metabolic process;GO:0045168//cell-cell signaling involved in cell fate commitment
XLOC_012635	1.64044	2.28226			-	-	-
XLOC_012638	1.45915	2.36255			-	-	GO:0006950//response to stress
XLOC_012640	-2.92619	-5.16777			-	-	-
XLOC_012643	-1.74658	-4.02022			-	-	-
XLOC_012798	-1.90207	-4.14361			-	-	-
XLOC_012799	-2.18777	-3.32587			-	-	-
XLOC_012800	-1.90385	-3.40929			-	-	-
XLOC_012858	-1.0796	-1.33985			-	GO:0016782//transferase activity, transferring sulfur-containing groups	GO:0006790//sulfur compound metabolic process
XLOC_012943	1.18233	1.98304			GO:0005681//spliceosomal complex	-	GO:0009987//cellular process
XLOC_013152	-2.50434	-6.92622			-	-	-
XLOC_013192	2.02841	4.01945			-	-	-
XLOC_013304	-1.61198	-8.84125			-	-	-
XLOC_013473	-1.30952	-3.04994			-	-	-
XLOC_013572	-2.08458	-2.73382			GO:0044444//cytoplasmic part	GO:0042302//structural constituent of cuticle	-
XLOC_013625	-1.75759	-2.5317			-	-	-
XLOC_013729	-1.23189	-1.99785			-	-	-
XLOC_013731	-1.85796	-5.27087			-	-	-
XLOC_013811	-1.30952	-1.44263			-	-	-
XLOC_013812	-1.28618	-1.18204			-	-	-
XLOC_013815	-1.56879	-1.10666			-	-	-
XLOC_013820	-1.3661	-1.70567			-	-	-
XLOC_013872	-1.91359	-3.22667			-	-	-
XLOC_013973	-2.05798	-1.11333			-	-	-
XLOC_014392	-1.11935	-1.31187			-	-	-
XLOC_014418	-2.03595	-3.10021			-	GO:0052689;GO:0016298//lipase activity	GO:0044238//primary metabolic process
XLOC_014588	-2.29015	-5.31073			-	GO:0016787//hydrolase activity	-
XLOC_014601	-2.74248	-5.8052			-	-	-
XLOC_014632	-2.49715	-6.05674			-	-	-
XLOC_014633	-1.7672	-5.42411			-	-	-
XLOC_014714	-1.6705	-3.41416			-	-	-
XLOC_014737	-1.27769	-2.06974			-	-	-
XLOC_014740	-1.737	-1.7498			-	-	-
XLOC_014854	-1.4565	-6.23306			-	-	-
XLOC_014969	-1.53295	-1.1111			-	-	-
XLOC_014970	-1.6196	-2.18089			-	-	-
XLOC_015062	1.227	1.04869			-	GO:0017111//nucleoside-triphosphatase activity;GO:0003676//nucleic acid binding;GO:0046872//metal ion binding	-
XLOC_015372	-1.64092	-1.52517			-	GO:0005198//structural molecule activity	-
XLOC_015376	-1.62065	-1.3776			-	-	-
XLOC_015393	-1.5629	-1.99785			-	-	-
XLOC_015492	-1.98582	-1.18513			-	-	-
XLOC_015576	-2.05135	-1.76186				GO:0016758//transferase activity, transferring hexosyl groups
XLOC_015617	1.01241	1.13048			GO:0005701//polytene chromosome chromocenter	GO:0017111//nucleoside-triphosphatase activity	GO:0048731;GO:0006342//chromatin silencing;GO:0007254//JNK cascade;GO:0012502//induction of programmed cell death;GO:0006935//chemotaxis;GO:0006334//nucleosome assembly;GO:0016477//cell migration
XLOC_015701	1.55006	2.17208			GO:0044424//intracellular part	GO:0046914//transition metal ion binding;GO:0016701//oxidoreductase activity, acting on single donors with incorporation of molecular oxygen	GO:0006020//inositol metabolic process
XLOC_015941	-1.78277	-2.1303			-	-	-
XLOC_015990	1.33434	1.3486			-	-	-
XLOC_015991	1.74937	1.7315			-	GO:0003824//catalytic activity	-
XLOC_016043	-1.37991	-4.6417			-	-	-
XLOC_016302	1.04031	1.41043			-	-	-
XLOC_016303	1.1442	1.30659			-	-	-
XLOC_016308	-1.02539	-1.82703			-	-	-
XLOC_016320	-1.45848	-1.49665			-	-	-
XLOC_016367	-3.37991	-5.45728			-	-	-
XLOC_016402	-1.76311	-3.8251			-	-	-
XLOC_016407	-1.04287	-3.38612			-	-	-
XLOC_016435	-1.24135	-1.13535			-	GO:0016887//ATPase activity;GO:0015405	-
XLOC_016438	-1.51115	-1.49381			-	-	-
XLOC_016439	-1.40906	-1.42527			-	-	-
XLOC_016514	-1.1759	-2.16579			GO:0032991//macromolecular complex;GO:0031982//vesicle;GO:0043231//intracellular membrane-bounded organelle;GO:0030425//dendrite;GO:0044444//cytoplasmic part;GO:0044297//cell body;GO:0016020//membrane;GO:0044421//extracellular region part	GO:0016209//antioxidant activity;GO:0003824//catalytic activity;GO:0019903//protein phosphatase binding;GO:0046914//transition metal ion binding	GO:0001894//tissue homeostasis;GO:0001932//regulation of protein phosphorylation;GO:0006281//DNA repair;GO:0045104//intermediate filament cytoskeleton organization;GO:0044093;GO:0022011//myelination in peripheral nervous system;GO:0050954//sensory perception of mechanical stimulus;GO:0048232//male gamete generation;GO:0002093//auditory receptor cell morphogenesis;GO:0042311//vasodilation;GO:00352…
XLOC_016526	-1.35915	-1.65207			-	-	-
XLOC_016647	-4.51115	-3.39017			-	-	-
XLOC_016673	-1.90407	-2.56489			-	GO:0017111//nucleoside-triphosphatase activity;GO:0097159//organic cyclic compound binding;GO:1901363;GO:0036094//small molecule binding	-
XLOC_016936	-1.64993	-4.86327			-	-	-
XLOC_016939	-1.66136	-4.27397			-	-	-
XLOC_017070	-1.56362	-1.80193			-	-	-
XLOC_017099	-1.49383	-4.16137			-	-	-
XLOC_017144	1.07352	1.38682			-	GO:0052689	-
XLOC_017193	1.16699	2.14208			-	GO:0003824//catalytic activity	-
XLOC_017439	-1.44283	-5.17375			-	-	-
XLOC_017543	-1.7652	-3.60271			-	-	-
XLOC_017638	-2.78951	-3.97258			-	-	-
XLOC_017696	-1.01335	-1.09096			-	-	-
XLOC_017770	-1.94842	-1.62463			GO:0044464//cell part;GO:0044425//membrane part	GO:0005488//binding	GO:0007613//memory;GO:0008104//protein localization;GO:0008306//associative learning;GO:0006950//response to stress
XLOC_017772	-1.67209	-1.1032			-	-	-
XLOC_017806	-2.06159	-3.3377			GO:0031224//intrinsic to membrane	-	-
XLOC_018013	-1.73678	-2.29145			-	-	-
XLOC_018075	-1.16762	-1.64153			-	GO:0008092//cytoskeletal protein binding;GO:0044212//transcription regulatory region DNA binding	GO:0006936//muscle contraction;GO:0009755//hormone-mediated signaling pathway
XLOC_018079	-1.77901	-2.05674			-	-	-
XLOC_018210	1.39416	2.68022			GO:0044444//cytoplasmic part	GO:0016841//ammonia-lyase activity	GO:0006536//glutamate metabolic process;GO:0006547//histidine metabolic process
XLOC_018274	-1.80173	-2.11585			-	-	GO:0002684//positive regulation of immune system process
XLOC_018280	-1.43532	-2.34024			-	-	-
XLOC_018395	-2.30073	-6.13267			-	-	-
XLOC_018409	-2.41127	-8.95785			-	-	-
XLOC_018410	-2.55118	-8.84647			-	-	-
XLOC_018457	-1.87211	-2.65681			-	-	-
XLOC_018459	-1.61274	-1.2655			-	-	-
XLOC_018463	-1.65897	-1.41739			-	-	-
XLOC_018565	1.07908	3.20068			-	-	-
XLOC_018566	1.05805	2.9669			-	GO:0005198//structural molecule activity	-
XLOC_018567	1.24966	2.73192			-	-	-
XLOC_018568	1.98816	2.21716			-	-	-
XLOC_018758	-2.45866	-3.72288			-	-	-
XLOC_018796	-2.0407	-4.00285			-	GO:0016614//oxidoreductase activity, acting on CH-OH group of donors	-
XLOC_018892	-1.56229	-8.83074			-	-	-
XLOC_019080	-1.88068	-5.16777			-	-	-
XLOC_019081	-2.06559	-3.92068			-	-	-
XLOC_019133	-1.36346	-2.3814			GO:0031224//intrinsic to membrane	GO:0046906//tetrapyrrole binding;GO:0046872//metal ion binding;GO:0016209//antioxidant activity;GO:0050664//oxidoreductase activity, acting on NAD(P)H, oxygen as acceptor	GO:0006952//defense response;GO:0044710;GO:0046683//response to organophosphorus;GO:0006915//apoptotic process;GO:0040003//chitin-based cuticle development;GO:0007166//cell surface receptor signaling pathway;GO:0007444//imaginal disc development;GO:0007593//chitin-based cuticle sclerotization;GO:0002251;GO:0044237//cellular metabolic process
XLOC_019219	-1.9027	-5.47897			-	-	-
XLOC_019650	-1.9632	-1.00017			-	-	-
XLOC_019906	-2.92619	-4.42411			-	-	-
XLOC_019920	-2.12961	-7.99785			-	-	-
XLOC_019934	-2.03107	-5.88682			-	GO:0097367//carbohydrate derivative binding	GO:0006022
XLOC_020103	-1.63344	-1.01668			-	-	-
XLOC_020168	1.08696	1.12455			-	-	-
XLOC_020213	-2.11687	-6.24578			-	GO:0042302//structural constituent of cuticle	-
XLOC_020228	-2.02676	-4.88591			-	-	-
XLOC_020232	-1.44327	-6.22024			-	-	-
XLOC_020256	-1.57255	-4.57074			-	GO:0016740//transferase activity	-
XLOC_020257	-1.39852	-4.56403			-	GO:0016740//transferase activity	-
XLOC_020271	-1.23097	-4.09471			-	-	-
XLOC_020521	-1.93167	-6.2517			-	-	-
XLOC_020527	-2.28305	-6.65606			-	-	-
XLOC_020536	-3.15752	-3.54217			-	-	-
XLOC_020606	-1.20998	-5.28325			-	-	-
XLOC_020847	-1.05216	-1.01775			-	-	-
XLOC_020991	1.10181	2.38358			-	-	-
XLOC_020999	1.66943	3.02785			-	-	-
XLOC_021007	1.49046	2.30171			-	-	-
XLOC_021008	1.70272	2.51672			-	-	-
XLOC_021091	-1.97248	-3.6451			-	-	-
XLOC_021095	1.26502	2.14417			-	-	-
XLOC_021096	-1.79054	-2.5256			-	-	-
XLOC_021141	1.12047	2.2086			-	-	-
XLOC_021413	-1.74658	-6.61256			-	-	-
XLOC_021446	-1.6115	-2.81968			-	-	-
XLOC_021459	-1.6192	-2.17385			-	-	-
XLOC_021462	-1.27909	-1.30409			-	GO:0005488//binding	-
XLOC_021490	-1.71342	-3.02022			-	-	-
XLOC_021545	-1.58396	-3.23051			-	GO:0016614//oxidoreductase activity, acting on CH-OH group of donors;GO:0000166//nucleotide binding	GO:0044281//small molecule metabolic process
XLOC_021611	1.4218	2.46158			-	GO:0016787//hydrolase activity	-
XLOC_021657	-2.82889	-4.34024			-	-	-
XLOC_021774	-1.68576	-4.52623			-	-	-
XLOC_021839	-1.98759	-3.6417			-	-	-
XLOC_021846	1.54939	1.26449			-	-	-
XLOC_021869	-2.56078	-2.69299			-	-	-
XLOC_021891	-2.2286	-6.92859			-	-	-
XLOC_022031	-1.7038	-1.88237			-	-	-
XLOC_022082	-1.20833	-8.37289			-	-	-
XLOC_022083	-1.32744	-9.5677			-	-	-
XLOC_022084	-1.59117	-7.19839			-	-	-
XLOC_022204	1.07036	2.30701			-	GO:0003824//catalytic activity	-
XLOC_022243	1.25905	1.0372			GO:0043231//intracellular membrane-bounded organelle	GO:0005515//protein binding	GO:0034728//nucleosome organization
XLOC_022330	-2.10307	-4.47178			-	GO:0097367//carbohydrate derivative binding	GO:0006022
XLOC_022345	-2.23247	-4.9412			-	GO:0005198//structural molecule activity	-
XLOC_022346	-1.78811	-3.30194			-	GO:0005198//structural molecule activity	-
XLOC_022347	-1.99028	-4.59316			-	GO:0005198//structural molecule activity	-
XLOC_022357	-2.28302	-3.42992			-	-	-
XLOC_022368	-2.28116	-2.77161			-	GO:0005198//structural molecule activity	-
XLOC_022578	-2.54831	-3.02338			-	-	-
XLOC_022587	-2.3661	-5.30528			-	-	-
XLOC_022588	-2.10161	-2.33345			-	-	-
XLOC_022822	-2.26443	-2.0276			-	-	-
XLOC_022841	-1.79543	-7.15772			GO:0031012//extracellular matrix	-	GO:0042335//cuticle development
XLOC_023043	2.71285	4.08961			-	-	-
XLOC_023120	-2.29987	-6.76603			-	-	-
XLOC_023296	1.01846	1.52332			-	-	-
XLOC_023374	-1.46403	-5.11159			-	-	-
XLOC_023448	-1.91063	-1.90046			-	-	-
XLOC_023651	-1.13972	-1.19226			GO:0031224//intrinsic to membrane	-	-
XLOC_023657	-1.44702	-1.61676			-	GO:0016772//transferase activity, transferring phosphorus-containing groups	-
XLOC_023748	-1.87394	-2.09615			-	-	-
XLOC_023814	-1.78697	-1.34223			-	-	-
XLOC_023819	-1.4864	-2.63012			-	GO:0042302//structural constituent of cuticle	-
XLOC_023820	-2.09303	-6.10218			-	GO:0042302//structural constituent of cuticle	-
XLOC_023845	1.25927	1.02007			GO:0031981//nuclear lumen;GO:0043234//protein complex;GO:0005737//cytoplasm	GO:0097159//organic cyclic compound binding;GO:0046914//transition metal ion binding;GO:0019899//enzyme binding	GO:0007224//smoothened signaling pathway;GO:0035107//appendage morphogenesis;GO:2000026//regulation of multicellular organismal development;GO:0048699//generation of neurons;GO:0001501//skeletal system development;GO:0007423//sensory organ development;GO:0048565//digestive tract development;GO:0030217//T cell differentiation;GO:0045597//positive regulation of cell differentiation;GO:0009968//nega…
XLOC_023860	-2.17287	-8.49334			-	-	-
XLOC_023956	-2.76798	-3.81536			GO:0044424//intracellular part	GO:0036094//small molecule binding;GO:0003676//nucleic acid binding;GO:0004672//protein kinase activity	GO:0044260;GO:0044238//primary metabolic process
XLOC_024004	-1.91271	-2.35294			-	-	-
XLOC_024005	-2.30952	-1.80062			-	-	-
XLOC_024015	-1.71077	-1.00471			GO:0043231//intracellular membrane-bounded organelle	GO:0000981//sequence-specific DNA binding RNA polymerase II transcription factor activity;GO:0043168;GO:0016831//carboxy-lyase activity	GO:0006366//transcription from RNA polymerase II promoter;GO:0006208//pyrimidine nucleobase catabolic process;GO:0008652//cellular amino acid biosynthetic process;GO:0009416//response to light stimulus;GO:0007480//imaginal disc-derived leg morphogenesis
XLOC_024164	1.48189	1.31335			-	-	-
XLOC_024177	-2.55528	-4.9797			-	-	-
XLOC_024241	-1.20628	-6.23355			-	-	-
XLOC_024260	1.33669	3.82468			-	-	-
XLOC_024265	-1.79258	-6.10846			-	-	GO:0006461//protein complex assembly;GO:0007051//spindle organization;GO:0033206//cytokinesis after meiosis;GO:0000912//assembly of actomyosin apparatus involved in cell cycle cytokinesis
XLOC_024302	-1.59867	-3.10154			-	GO:0003824//catalytic activity;GO:0016209//antioxidant activity;GO:0046906//tetrapyrrole binding	GO:0044710;GO:0006950//response to stress
XLOC_024424	-1.55238	-2.97767			GO:0043234//protein complex	GO:0017111//nucleoside-triphosphatase activity;GO:0097159//organic cyclic compound binding;GO:1901363;GO:0015405;GO:0036094//small molecule binding	GO:0051234//establishment of localization
XLOC_024425	-2.20998	-6.46817			-	-	-
XLOC_024637	-1.38448	-1.18938			-	-	-
XLOC_024640	-1.03873	-2.29462			-	GO:0016740//transferase activity	-
XLOC_024776	-2.38969	-4.58281			-	-	GO:0007275//multicellular organismal development
XLOC_024777	-2.33387	-4.56632			-	-	-
XLOC_024793	-1.78596	-5.62095			-	-	-
XLOC_024794	-2.49009	-5.31978			-	-	-
XLOC_024836	1.69779	3.11924			-	-	-
XLOC_024893	-2.42503	-3.0566			-	-	-
XLOC_024919	1.08576	1.0447			-	-	-
XLOC_024980	1.20085	1.92415			-	-	-
XLOC_024981	2.41054	4.17208			-	-	-
XLOC_024991	1.18826	1.55937			-	-	-
XLOC_025040	-1.25294	-1.31978			-	-	-
XLOC_025060	1.90842	3.43349			-	-	-
XLOC_025075	-1.51115	-2.20296			-	-	-
XLOC_025542	-1.30362	-3.18227			-	-	-
XLOC_025665	-1.71069	-5.71886			-	-	-
XLOC_025755	1.0973	2.02769			-	GO:0003824//catalytic activity	GO:1901605
XLOC_025818	-1.28497	-1.19937			-	-	-
XLOC_025821	-1.30952	-1.56263			-	-	-
XLOC_025882	1.27631	2.04643			-	-	-
XLOC_025883	1.32196	1.944			-	-	-
XLOC_025996	-1.6132	-3.02432			GO:0044444//cytoplasmic part	GO:0042302//structural constituent of cuticle	-
XLOC_026046	-1.15032	-4.51722			-	GO:0016787//hydrolase activity	GO:0044238//primary metabolic process
XLOC_026170	1.50837	2.61221			-	-	-
XLOC_026278	1.10563	3.12827			-	-	-
XLOC_026290	-1.77158	-2.79026			-	-	-
XLOC_026458	-2.50217	-4.34362			-	-	-
XLOC_026474	-1.14746	-4.76242			-	-	-
XLOC_026587	-2.32716	-8.6121			-	-	-
XLOC_026588	-2.13018	-8.61204			-	-	-
XLOC_026589	-2.80959	-4.33345			-	-	-
XLOC_026590	-2.37584	-5.9622			-	GO:0005198//structural molecule activity	-
XLOC_026591	-2.10882	-6.83682			-	GO:0042302//structural constituent of cuticle	GO:0007399//nervous system development
XLOC_026592	-1.6254	-9.30022			-	-	-
XLOC_026593	-2.44112	-7.45924			-	GO:0005198//structural molecule activity	-
XLOC_026607	-2.75767	-3.47897			-	-	-
XLOC_026823	1.16995	1.16926			-	-	-
XLOC_027075	1.10318	2.63489			-	-	-
XLOC_027083	1.10283	3.54587			-	-	-
XLOC_027203	-1.18024	-1.82792			-	-	-
XLOC_027330	-2.2101	-2.96453			-	GO:0005198//structural molecule activity	-
XLOC_027374	-1.14241	-2.05423			-	-	-
XLOC_027383	-1.46782	-1.20937			-	GO:0046914//transition metal ion binding;GO:0016714//oxidoreductase activity, acting on paired donors, with incorporation or reduction of molecular oxygen, reduced pteridine as one donor, and incorporation of one atom of oxygen	GO:0007626//locomotory behavior;GO:0007444//imaginal disc development;GO:0042069//regulation of catecholamine metabolic process;GO:0042417//dopamine metabolic process;GO:0006520//cellular amino acid metabolic process;GO:0007619//courtship behavior;GO:0042335//cuticle development;GO:0007564//regulation of chitin-based cuticle tanning;GO:0007427//epithelial cell migration, open tracheal system;GO:0…
XLOC_027479	-2.46858	-3.34271			-	-	-
XLOC_027525	1.0322	1.96298			GO:0005815//microtubule organizing center;GO:0044427//chromosomal part;GO:0044444//cytoplasmic part	GO:0016829//lyase activity	GO:0022402//cell cycle process;GO:0010259//multicellular organismal aging;GO:0019344//cysteine biosynthetic process
XLOC_027526	-1.86895	-2.57074			-	-	-
XLOC_027568	-1.13924	-1.78862			-	-	-
XLOC_027631	-2.00865	-4.77921			-	-	-
XLOC_027654	-1.44702	-5.65606			-	-	-
XLOC_027792	-1.2157	-1.09565			-	-	-
XLOC_027926	-1.43825	-3.54217			-	-	-
XLOC_028092	1.0514	1.05743			-	GO:0036094//small molecule binding;GO:0003677//DNA binding;GO:0003824//catalytic activity	GO:0006259//DNA metabolic process
XLOC_028098	-1.96848	-1.89831			-	-	-
XLOC_028103	-1.55441	-6.96363			-	-	-
XLOC_028105	-1.269	-3.29063			-	-	-
XLOC_028323	-2.65056	-3.30163			-	-	GO:0006461//protein complex assembly;GO:0007051//spindle organization;GO:0033206//cytokinesis after meiosis;GO:0000912//assembly of actomyosin apparatus involved in cell cycle cytokinesis
XLOC_028324	-1.97591	-2.59279			-	-	GO:0006461//protein complex assembly;GO:0007051//spindle organization;GO:0033206//cytokinesis after meiosis;GO:0000912//assembly of actomyosin apparatus involved in cell cycle cytokinesis
XLOC_028327	-2.16237	-6.18272			-	-	GO:0006461//protein complex assembly;GO:0007051//spindle organization;GO:0033206//cytokinesis after meiosis;GO:0000912//assembly of actomyosin apparatus involved in cell cycle cytokinesis
XLOC_028341	-1.63529	-2.4759			-	-	-
XLOC_028342	-1.7652	-2.19579			-	-	-
XLOC_028483	-2.40641	-3.44998			-	-	-
XLOC_028484	-2.35324	-3.12713			-	-	-
XLOC_028536	-1.7484	-4.88537			-	GO:0004175//endopeptidase activity	GO:0019538//protein metabolic process
XLOC_028591	-2.23014	-7.20771			-	-	-
XLOC_028764	-1.65317	-2.47178			-	-	-
XLOC_029031	-1.54724	-6.562			-	-	-
XLOC_029050	-2.42816	-8.97799			-	-	-
XLOC_029078	-1.22379	-2.32818			-	GO:0016831//carboxy-lyase activity;GO:0043168	GO:0019752//carboxylic acid metabolic process
XLOC_029092	-1.04649	-2.33633			-	-	-
XLOC_029166	-1.6419	-1.51576			-	-	GO:0045168//cell-cell signaling involved in cell fate commitment
XLOC_029178	1.11194	1.52571			-	-	-
XLOC_029280	-1.10997	-2.04386			-	-	GO:0008152//metabolic process
XLOC_029466	-2.29098	-3.66193			-	-	-
XLOC_029473	-1.76931	-4.60624			-	-	-
XLOC_029474	-1.93124	-4.54731			-	GO:0004175//endopeptidase activity	GO:0019538//protein metabolic process
XLOC_029581	-1.72573	-1.40083			-	-	-
XLOC_029648	-2.59425	-5.55244			-	-	-
XLOC_029896	-2.13646	-2.73978			-	-	-
XLOC_029917	1.36767	1.75397			-	GO:0003824//catalytic activity	-
XLOC_030194	-1.64705	-7.6616			-	-	-
XLOC_030217	-1.72007	-7.85809			-	-	-
XLOC_030423	-1.67737	-3.26552			-	-	-
XLOC_030425	-1.56645	-4.65863			-	-	-
XLOC_030426	-1.62954	-3.91093			-	-	-
XLOC_030427	-1.47191	-3.07022			-	-	-
XLOC_030431	-1.71144	-3.16543			-	-	-
XLOC_030459	-1.2677	-1.90055			-	-	-
XLOC_030904	-2.19455	-4.28735			-	-	-
XLOC_030905	-2.76018	-1.23886			-	-	-
XLOC_031130	1.05386	2.60254			-	-	-
XLOC_031210	-1.27811	-1.28761			-	-	-
XLOC_031222	-2.52633	-5.67967			GO:0044459//plasma membrane part	-	GO:0008360//regulation of cell shape;GO:0031589//cell-substrate adhesion;GO:0030036//actin cytoskeleton organization;GO:0003382//epithelial cell morphogenesis
XLOC_031226	-2.43505	-7.59776			-	-	-
XLOC_031498	-1.38212	-3.06046			-	-	-
XLOC_031505	-1.61562	-1.57655			-	-	-
XLOC_031539	-2.10958	-3.28325			-	-	-
XLOC_031776	-2.29692	-4.89939			-	-	-
XLOC_031790	-2.98759	-4.6417			-	-	-
XLOC_031971	-1.94668	-6.22088			-	-	-
XLOC_031972	-1.93886	-5.95057			-	-	-
XLOC_032302	-2.25685	-2.7945			-	-	-
XLOC_032442	-2.07574	-2.75336			-	-	-
XLOC_032443	-1.7851	-3.54805			-	-	-
XLOC_032445	-1.84003	-8.1374			-	-	-
XLOC_032447	-2.66566	-2.08531			-	-	-
XLOC_032448	-1.72065	-1.56078			-	-	-
XLOC_032450	-2.20059	-2.66081			-	-	-
XLOC_032451	-2.54454	-2.3608			-	-	-
XLOC_032452	-1.87139	-1.262			-	-	-
XLOC_032453	-2.72456	-1.82567			-	-	-
XLOC_032454	-2.83559	-2.67592			-	-	-
XLOC_032456	-2.67947	-2.19579			-	-	-
XLOC_032457	-1.90988	-1.34708			-	-	-
XLOC_032531	-1.39358	-3.62234			-	-	-
XLOC_032535	1.47121	2.11052			-	-	-
XLOC_032536	1.01211	1.8653			-	-	-
XLOC_032569	-2.40263	-3.1476			-	-	-
XLOC_032612	-1.66747	-2.05793			-	GO:0042302//structural constituent of cuticle	-
XLOC_032617	-1.70184	-4.19828			-	-	-
XLOC_032756	-1.46152	-4.39398			-	-	-
XLOC_032757	-1.87741	-3.71406			-	GO:0016746//transferase activity, transferring acyl groups	-
XLOC_032954	1.99513	1.92101			-	-	-
XLOC_032959	2.50426	3.87005			-	-	-
XLOC_032960	2.07261	4.39535			-	-	-
XLOC_032984	-1.47792	-5.05962			-	-	-
XLOC_033009	-1.92403	-2.23306			-	-	-
XLOC_033012	-2.58029	-5.43367			-	-	-
XLOC_033200	-2.24183	-3.88746			-	-	-
XLOC_033204	-1.98114	-3.13535			-	-	-
XLOC_033318	-2.69067	-4.46351			-	-	-
XLOC_033331	-1.92048	-2.45728			-	-	-
XLOC_033333	-2.2089	-3.08216			-	-	-
XLOC_033334	-1.9739	-3.46626			-	-	-
XLOC_033601	-2.29502	-3.93975			-	GO:0046872//metal ion binding;GO:0003677//DNA binding	GO:0050794//regulation of cellular process;GO:0006351//transcription, DNA-dependent
XLOC_033607	-1.69386	-5.06824			-	-	-
XLOC_033626	-1.30426	-2.77457			-	-	-
XLOC_033635	-1.26221	-2.41289			-	-	-
XLOC_033664	-1.76355	-2.10697			-	GO:0016787//hydrolase activity	-
XLOC_033827	-1.40947	-3.29902			-	-	-
XLOC_034480	-2.92658	-8.44585			-	-	-
XLOC_034525	-1.11884	-4.62588			-	-	-
XLOC_034527	-1.25845	-2.26634			-	-	-
XLOC_034551	-1.45558	-2.00073			-	GO:0070011//peptidase activity, acting on L-amino acid peptides	GO:0045168//cell-cell signaling involved in cell fate commitment
XLOC_034552	-2.59185	-8.24696			-	-	-
		5/500
