# Supplementary material for: Genome-Wide Screening and Functional Analysis Reveal That the Specific microRNA nlu-miR-173 Regulates Molting by Targeting Ftz-F1 in Nilaparvata lugens
Source: Front Physiol. 2018 Dec 20;9:1854. doi: 10.3389/fphys.2018.01854 (PMC6306441; doi:10.3389/fphys.2018.01854)
Supplement: Table S3 — Targets of all known and putative novel miRNAs in four samples during molting. [file Table_3.XLS]

## Sheet: Additional file 6
		Targets of all known and novel miRNAs in four samples during molting
	3‘ UTR database ID	CDS ID	transcriptome ID	annotation	Function Terms	2nd-std	3rd-std	log2 2nd_instar/3rd_instar	4th-std	5th-std	log2 4th_instar/5th_instar
let-7	CL3297Contig1	NLU004125.1	XLOC_003810	Ubiquitin-associated domain/translation elongation factor	transcription and translation	4.38538	4.29688	0.0294121	8.74006	9.13368	-0.0635523
	CL5629Contig1	NLU016890.1	XLOC_019699	phosphomannomutase 2	energy and glycometabolism	1.88185	4.17583	-1.14991	2.66342	2.66739	-0.00215173
	CL3490Contig1	NLU022810.1	XLOC_026856	GlcNAc-PP-dolichyl-alpha-1, 6-mannosyltransferase	energy and glycometabolism	4.38031	5.03178	-0.200035	2.33713	3.7573	-0.684962
	CL1678Contig1	NLU011808.1	XLOC_030851	flap endonuclease	transcription and translation	0.900823	1.29801	-0.526981	1.95146	1.30291	0.582811
	CL1802Contig1	NLU027607.1	XLOC_034493	NF-kappa-B-repressing factor	signal transduction	6.34897	6.93746	-0.127885	4.18981	5.62451	-0.424843
	CL3508Contig1	NLU024878.1	XLOC_029277	tRNA-splicing ligase	transcription and translation	5.26033	11.1542	-1.08436	6.82864	8.29133	-0.280005
	CL3536Contig1	NLU015153.1	XLOC_017332	cytosolic carboxypeptidase	cellular structure protein	2.81354	2.91892	-0.0530501	5.20104	5.81921	-0.162023
miR-1000	CL602Contig1		XLOC_025207		transcription factor	2.23482	2.81765	-0.334336	1.54383	2.75288	-0.834424
	CL3448Contig1	NLU018012.1	XLOC_021155	cAMP-dependent protein kinase	signal transduction	21.7427	21.9306	-0.0124081	17.7536	19.9814	-0.170549
	CL177Contig2	NLU012957.1	XLOC_023519	ATP-dependent Clp protease	protein metabolism	56.2605	58.8251	-0.0643092	69.793	71.5663	-0.0361992
	CL347Contig2	NLU008638.1	XLOC_009444	5'-nucleotidase	transcription and translation	12.075	11.0721	0.125095	8.62182	11.7979	-0.452465
	CL3538Contig1	NLU021962.1	XLOC_025960	serine palmitoyltransferase	sphingolipid and phospholipid biosynthesis	10.1485	10.8267	-0.0933281	8.68118	12.152	-0.485235
miR-124	CL10144Contig1		XLOC_011628		signal transduction	1.64491	2.27037	-0.46492	2.53811	3.41842	-0.429573
	CL1631Contig1		XLOC_026011	sugar transporter 12	energy and glycometabolism	26.0451	13.9817	0.897475	27.9787	38.947	-0.477183
	CL3590Contig1		XLOC_007924	Smad7	signal transduction	2.62847	3.11903	-0.246873	1.32861	3.13082	-1.23662
	CL6118Contig1		XLOC_030792	glucosylceramidase	energy and glycometabolism	5.59553	8.64375	-0.627383	8.10291	7.60463	0.0915627
miR-133	CL325Contig2	NLU008062.1	XLOC_008746	CUGBP Elav-like family member	cell apoptosis	3.76783	2.4431	0.625022	10.2028	13.4878	-0.40269
	CL363Contig1	NLU024470.2			transcription and translation	499.835	502.705	-0.00826242	492.18	784.641	-0.672847
	CL3311Contig1		XLOC_015535	SPRY domain-containing SOCS box protein 1	cell apoptosis	87.3133	73.4314	0.249803	66.9884	92.6249	-0.467488
	CL6773Contig1	NLU013696.3	XLOC_015440	metalloprotease		21.7356	19.8611	0.13012	35.9933	41.3123	-0.198844
	CL17475Contig1	NLU012979.1	XLOC_014650	synaptotagmin-4		10.3767	6.60183	0.652408	4.84164	5.65701	-0.224544
miR-14	CL616Contig2	NLU018188.1	XLOC_021388		transcription and translation	36.0535	38.0676	-0.0784253	17.0659	39.066	-1.1948
	CL3522Contig1	NLU026064.1	XLOC_030811		transcription and translation	7.18022	10.0457	-0.484477	3.23913	6.80061	-1.07006
	CL10471Contig1	NLU015292.2	XLOC_017555	Proliferating cell nuclear antigen	cell apoptosis	3.24667	3.77852	-0.218859	5.302	6.57418	-0.310274
	CL528Contig1		XLOC_017837	Activating signal cointegrator	signal transduction	7.52534	8.13251	-0.111944	7.33598	6.25849	0.229174
	CL5757Contig1	NLU021088.1	XLOC_024947	mitotic-specific cyclin protein	cell apoptosis	2.74109	2.64189	0.0531802	3.81794	5.30375	-0.47422
	CL6687Contig1	NLU017316.1	XLOC_020255		cellular structure protein	29.4287	37.3938	-0.345576	31.7036	49.2284	-0.634847
miR-193	CL6007Contig1		XLOC_025697			0.0541724	0.109281	-1.01241	0.383356	0.109694	1.8052
	CL325Contig2		XLOC_008746	CUGBP Elav-like family member	cell apoptosis	3.76783	2.4431	0.625022	10.2028	13.4878	-0.40269
	CL1678Contig1		XLOC_030851		transcription and translation	0.900823	1.29801	-0.526981	1.95146	1.30291	0.582811
	CL6738Contig1		XLOC_005114	cell wall protein cwl1	cellular structure protein	6.31495	7.2059	-0.190406	18.6363	16.5329	0.172774
	CL6705Contig1		XLOC_023033	ethanolamine-phosphate cytidylyltransferase	energy and glycometabolism	18.5005	17.2566	0.100412	12.91	15.3327	-0.248131
miR-1a-5p	CL363Contig1		XLOC_021181		transcription and translation	478.745	443.622	0.109927	561.555	737.473	-0.393162
	CL14710Contig1		XLOC_031973		transcription and translation	3.00389	1.91358	0.650557	2.23761	2.72116	-0.28226
	CL6713Contig1		XLOC_026211	GTPase	signal transduction	1.22491	1.01746	0.2677	3.13219	3.64752	-0.219743
miR-2796-5p	CL3533Contig1		XLOC_014561	Fasciclin-1 precursor		10.7189	11.1478	-0.0566079	6.64618	9.06773	-0.448216
	CL7103Contig1		XLOC_024521	ATP phosphoribosyltransferase	energy and glycometabolism	2.96885	2.67929	0.148057	5.52878	6.40713	-0.212719
	CL6590Contig1		XLOC_011724	sugar transporter 14	energy and glycometabolism	3.02082	4.35878	-0.528984	1.6966	3.35578	-0.984004
miR-316-5p	CL6Contig14		XLOC_005930	NF-kappa-B-repressing factor	signal transduction	12.22	12.8615	-0.0738087	11.1005	13.2687	-0.257409
	CL7103Contig1		XLOC_024521	ATP phosphoribosyltransferase	energy and glycometabolism	2.96885	2.67929	0.148057	5.52878	6.40713	-0.212719
	CL1609Contig1		XLOC_028771	Sterile alpha and TIR motif-containing protein		7.80546	7.62162	0.0343861	6.25393	15.8894	-1.34523
	CL699Contig1		XLOC_023876	e3 ubiquitin-protein ligase	protein metabolism	11.0635	15.8347	-0.517277	15.9333	25.7191	-0.690793
	CL3317Contig1		XLOC_021105			3.25633	2.8739	0.180237	2.77759	3.50293	-0.334727
miR-34	CL1022Contig1	NLU027817.1	XLOC_033015	p115	transcription factor	6.84137	8.23296	-0.267127	7.67939	9.7927	-0.350715
	CL1481Contig2	NLU004084.1	XLOC_003751	Intersectin-1		7.6215	7.10715	0.100802	13.5199	14.0739	-0.0579395
	CL1805Contig1	NLU020476.1	XLOC_024248	Protein FAM45B		6.67744	6.82492	-0.0315169	9.99074	6.94086	0.525478
	CL1833Contig1	NLU003841.1	XLOC_003499	ABC transport		6.01977	3.39144	0.827811	4.87948	5.2162	-0.0962739
	CL3556Contig1		XLOC_015021	low density lipoprotein		15.5104	23.4666	-0.597371	20.0128	21.489	-0.102679
	CL5616Contig1		XLOC_021632		transcription and translation	7.19203	12.2082	-0.763381	3.72403	8.70237	-1.22454
	CL1773Contig1	NLU010365.1	XLOC_011482	neuroendocrine protein		80.7732	56.3108	0.520466	28.5342	32.0701	-0.168539
	CL3619Contig1	NLU012574.1	XLOC_014084	sulfotransferase		26.716	24.6666	0.115142	16.205	22.5405	-0.476083
	CL632Contig1	NLU004067.1	XLOC_003732	JHBP（takeout）	cuticular and hormone regulation	47.4968	27.2083	0.803784	83.4974	46.6198	0.840788
	CL5427Contig1	NLU002799.1	XLOC_002220	protein tweety		10.9982	11.3159	-0.0410909	9.82357	9.39104	0.0649625
	CL6738Contig1	NLU005172.1	XLOC_005114	cell wall protein cwl1	cellular structure protein	6.31495	7.2059	-0.190406	18.6363	16.5329	0.172774
	CL6773Contig1	NLU013696.3	XLOC_015440			21.7356	19.8611	0.13012	35.9933	41.3123	-0.198844
	CL324Contig1		XLOC_002852	laccase-2	cuticular and hormone regulation	0.747753	0.502808	0.572554	0.713938	0.757063	-0.0846139
	CL622Contig3	NLU015904.1	XLOC_018387		energy and glycometabolism	41.1694	44.5072	-0.112468	25.6529	58.0137	-1.17727
	CL1509Contig1	NLU019164.1	XLOC_022631		protein metabolism	1.83506	2.67354	-0.542923	2.19869	4.67918	-1.08961
	CL1730Contig1	NLU023884.1	XLOC_028227	kinetochore protein	cellular structure protein	1.85762	3.01124	-0.696906	1.40846	1.47773	-0.0692659
	CL5931Contig1	NLU021425.2	XLOC_025305	RNA binding protein	transcription and translation	4.47813	5.32118	-0.248848	5.39534	4.22334	0.353329
	CL351Contig1	X	XLOC_014392	Est1	cuticular and hormone regulation	183.297	84.3717	1.11935	181.709	73.1919	1.31187
	CL5796Contig1	NLU023498.1	XLOC_027675	lipase maturation factor 2	cuticular and hormone regulation	25.3147	39.2159	-0.63146	20.0846	31.2534	-0.637919
	CL1533Contig1	NLU022974.1	XLOC_027086		cellular structure protein	1.01429	1.30207	-0.360331	2.51686	1.96048	0.360418
	CL7027Contig1	X	XLOC_024868	capsular protein	cellular structure protein	5.78993	5.49351	0.0758191	13.2939	13.0653	0.0250185
	CL650Contig1	NLU005836.2	XLOC_005934	swiss cheese		1.34688	1.08681	0.30952	2.90479	3.54549	-0.287554
	CL6942Contig1	NLU002510.1	XLOC_001877		transcription and translation	17.1194	14.8005	0.209984	20.8092	33.0143	-0.665868
miR-71	CL657Contig1	NLU028589.1	XLOC_034001	leucine-rich repeat flightless-interacting protein 2		4.46512	6.24082	-0.483038	6.06162	7.68521	-0.342381
miR-750	CL5420Contig1		XLOC_023021	Serine/threonine-protein phosphatase 6	signal transduction	49.2817	52.0426	-0.0786418	36.4461	66.1363	-0.859676
miR-87a-3p	CL1712Contig1	NLU025696.1	XLOC_030387	leucine-rich transmembrane protein		20.4851	16.584	0.304782	19.2559	16.7377	0.202207
	CL5881Contig1	NLU024541.1	XLOC_028940		transcription factor	3.70223	4.85448	-0.39092	3.46204	8.0589	-1.21896
	CL10662Contig1	NLU011532.2	XLOC_012890	Sfmbt-like isoform	transcription factor	3.39849	3.26462	0.0579812	3.02667	4.42389	-0.547586
miR-8-5p	NLU008631.1				energy and glycometabolism	6.37322	6.9058	-0.115786	27.8877	8.88611	1.65
	CL190Contig3		XLOC_013768	Acetyl CoA dehydrogenase activity	energy and glycometabolism	51.6925	43.6088	0.245336	54.6912	46.0763	0.247286
	CL1755Contig1		XLOC_014672		transcription factor	2.20774	3.59163	-0.702068	7.41566	7.42672	-0.00215173
	CL3273Contig1		XLOC_005972	farnesyl pyrophosphate synthase	signal transduction	25.4955	23.5412	0.115053	17.0566	24.8639	-0.543722
	CL15490Contig1		XLOC_025511	Coatomer subunit delta	cellular structure protein	2.36943	1.34432	0.817667	4.34158	4.42303	-0.0268138
miR-92a	CL3527Contig1		XLOC_005312	ATP-binding cassette transporter	energy and glycometabolism	12.2358	11.6683	0.0685119	10.9828	9.94806	0.142757
	CL646Contig1		XLOC_029665	m7GpppX diphosphatase	transcription and translation	9.37798	14.7669	-0.655018	8.4575	11.7489	-0.47422
miR-965	CL3373Contig1	NLU013861.1	XLOC_015637		cell apoptosis	7.03734	11.5619	-0.716276	14.5221	15.3517	-0.0801542
miR-993-5p	CL6987Contig1		XLOC_026914	activating signal cointegrator 1	signal transduction	6.14754	8.91342	-0.53597	15.3428	15.1712	0.0162268
	CL5420Contig1		XLOC_023021	Serine/threonine-protein phosphatase 6	signal transduction	49.2817	52.0426	-0.0786418	36.4461	66.1363	-0.859676
nlu-miR-4	CL650Contig1		XLOC_005934	swiss cheese		1.34688	1.08681	0.30952	2.90479	3.54549	-0.287554
nlu-miR-14	CL7027Contig1		XLOC_024868	capsular protein	cellular structure protein	5.78993	5.49351	0.0758191	13.2939	13.0653	0.0250185
	CL572Contig1		XLOC_023544	exonuclease 1	transcription and translation	1.82432	3.11398	-0.7714	2.69549	2.98367	-0.146542
	CL5496Contig1		XLOC_025914		cellular structure protein	0.0690968	0.01	2.78862	0.104779	0.0349785	1.58281
	CL3448Contig1		XLOC_021155	cAMP-dependent protein kinase	signal transduction	21.7427	21.9306	-0.0124081	17.7536	19.9814	-0.170549
	CL5295Contig1		XLOC_013975	crotonobetainyl-CoA-hydratase		19.3976	20.3918	-0.0721144	18.7812	21.2065	-0.175216
	CL6738Contig2		XLOC_005114	cell wall protein cwl1	cellular structure protein	6.31495	7.2059	-0.190406	18.6363	16.5329	0.172774
	CL6713Contig1		XLOC_026211	GTPase	signal transduction	1.22491	1.01746	0.2677	3.13219	3.64752	-0.219743
nlu-miR-15	CL5509Contig1		XLOC_008288	groucho		8.89568	9.54768	-0.102045	11.5295	15.7035	-0.445758
	CL5398Contig1		XLOC_018923	Peptidyl-prolyl cis-trans isomerase	protein metabolism	7.82853	8.0969	-0.0486283	6.70694	7.18713	-0.0997625
	CL6713Contig1		XLOC_026211	GTPase	signal transduction	1.22491	1.01746	0.2677	3.13219	3.64752	-0.219743
nlu-miR-29	CL6Contig14		XLOC_005930	NF-kappa-B-repressing factor	signal transduction	12.22	12.8615	-0.0738087	11.1005	13.2687	-0.257409
	CL1815Contig1		XLOC_007711	cAMP response element-binding protein	signal transduction	10.2311	19.2559	-0.912341	8.42371	10.5721	-0.327728
nlu-miR-34	CL5244Contig1		XLOC_023505	Endophilin-A	signal transduction	4.17025	3.8168	0.12777	3.66938	5.00406	-0.447563
	CL324Contig1		XLOC_002852	laccase-2	cuticular and hormone regulation	0.747753	0.502808	0.572554	0.713938	0.757063	-0.0846139
nlu-miR-124	CL3234Contig1		XLOC_024145	S-adenosylmethionine decarboxylase	protein metabolism	5.38168	7.76433	-0.528806	2.89245	5.93147	-1.0361
	CL6395Contig1		XLOC_011514	Glutamate half cystine ligase	protein metabolism	25.3948	25.2567	0.00786428	12.5378	22.5419	-0.846327
	CL10471Contig1		XLOC_017555	Proliferating cell nuclear antigen		3.24667	3.77852	-0.218859	5.302	6.57418	-0.310274
	CL6Contig14		XLOC_005930	NF-kappa-B-repressing factor	signal transduction	12.22	12.8615	-0.0738087	11.1005	13.2687	-0.257409
	CL6236Contig1		XLOC_025631	Ca2+ transporter	signal transduction	0.208857	0.157996	0.402629	0.105571	0.211458	-1.00215
	CL5757Contig1		XLOC_024947	mitotic-specific cyclin protein	cell apoptosis	2.74109	2.64189	0.0531802	3.81794	5.30375	-0.47422
	CL6738Contig2		XLOC_005114	cell wall protein cwl1	cellular structure protein	6.31495	7.2059	-0.190406	18.6363	16.5329	0.172774
	CL3536Contig1		XLOC_017332	cytosolic carboxypeptidase	cellular structure protein	2.81354	2.91892	-0.0530501	5.20104	5.81921	-0.162023
	CL5344Contig1		XLOC_018042	cell division cycle protein	cell apoptosis	16.8106	17.8314	-0.0850534	27.1274	29.7248	-0.13192
	CL1550Contig1		XLOC_002138	argonaute-1	transcription and translation	10.8918	14.0355	-0.365835	10.4218	13.3878	-0.361319
	CL6934Contig1		XLOC_012010	fumarate hydratase	energy and glycometabolism	3.6324	3.66377	-0.0124081	10.1383	10.9529	-0.111499
nlu-miR-165	CL675Contig1		XLOC_015296			3.75774	3.90505	-0.0554768	5.58316	7.14789	-0.356435
nlu-miR-173	CL6008Contig1	NLU024587.1		JHBP	cuticular and hormone regulation	196.467	248.363	-0.338166	68.5048	361.127	-2.39823
	CL1552Contig1	NLU008023.1	XLOC_008680	ecdysone response nuclear receptor Ftz-F1	cuticular and hormone regulation	10.9425	4.53576	1.27053	19.6241	3.49056	2.49109
	CL155Contig1	NLU014510.1	XLOC_016387	tRNA-methyltransferase	transcription and translation	10.3403	11.6029	-0.166213	7.44805	12.3665	-0.731504
	CL1492Contig1	NLU028484.1	XLOC_033851	tubulin polyglutamylase	cellular structure protein	9.50194	8.40337	0.177253	11.6245	16.452	-0.50109
	CL1715Contig1	NLU010180.1	XLOC_011252	Chromosome structural protein	cellular structure protein	7.67242	14.7035	-0.938408	6.32144	10.7198	-0.761948
nlu-miR-186	CL10216Contig1	NLU003443.1	XLOC_002932	alpha-tocopherol transfer protein		97.8587	29.6961	1.72043	189.78	10.9297	4.118
	CL54Contig4		XLOC_017770	dual oxidase maturation factor		29.7426	7.70631	1.94842	28.9647	9.39303	1.62463
nlu-miR-213	CL10428Contig1	NLU023190.1	XLOC_027319		cellular structure protein	106.089	115.595	-0.123805	105.981	113.559	-0.0996267
nlu-miR-244	CL6987Contig1		XLOC_026914	activating signal cointegrator 1	signal transduction	6.14754	8.91342	-0.53597	15.3428	15.1712	0.0162268
