# Supplementary material for: Genome-Wide Screening and Functional Analysis Reveal That the Specific microRNA nlu-miR-173 Regulates Molting by Targeting Ftz-F1 in Nilaparvata lugens
Source: Front Physiol. 2018 Dec 20;9:1854. doi: 10.3389/fphys.2018.01854 (PMC6306441; doi:10.3389/fphys.2018.01854)
Supplement: Table S6 — A list of the novel miRNAs in N. lugens. [file Table_6.XLS]

## Sheet: Sheet1
All putative novel miRNAs identified during molting：
CGGACAAAGGCTCCACATGGCCG	novel_mir_174
AAGTGAGACAAGAGATGGCAAGTG	novel_mir_5
CAATATCAGCCCGCAATCACGA	novel_mir_195
TAGAAATGCATAGAGTGGTCGGTA	novel_mir_119
ATGTGGAGGAGGCCTGGGCCAA	novel_mir_77
GATTCGGACATTGGCGGAGATTC	novel_mir_128
TCTGGTGTTAGTGGAGGAATGGAG	novel_mir_255
AGGTATAGCCCTGAGCCCACCT	novel_mir_122
TATCTTGTGGAGATAATGGACGG	novel_mir_310
ACGTTTCGTTTTCCGTCTGATAGT	novel_mir_31
TATCCAGAGCCTGGCAGAAGTA	novel_mir_264
TCGGTAGGCGTGTTACCTCTC	clean1-m0005_3p
GCTAAGGAGATTCCACGACATTT	novel_mir_244
TCGGGAAGGCAGTTGCGGCGGATT	novel_mir_54
TGGACTAGTTCAGGTGGTGGTTG	novel_mir_247
TCGGTGTAGTTACAAGATGGCA	novel_mir_321
TGCTGTAGTTGAGCGCTTGCTT	novel_mir_80
TGATTGATTCTCGTGGCATTTAA	novel_mir_87
ACGAGTATCATGGGGAAGCTGG	clean1-m0236_5p	clean1-m0234_5p	clean1-m0139_5p	clean1-m0062_5p	clean1-m0114_5p	clean1-m0160_5p	clean1-m0031_5p	clean1-m0206_5p	clean1-m0180_5p	clean1-m0233_5p	clean1-m0189_5p	clean1-m0063_5p	clean1-m0220_5p
TGCAGCTGCAGTAGATGATCATA	novel_mir_240
TTTTGATTGTTGCTCAGAAAGCCA	novel_mir_151
TGAGGCGCCCGCAGCTGAAGAGCT	novel_mir_236
TTTGTTCGTCAGGCTCAAGTCA	clean1-m0027_3p	clean1-m0028_3p
TCTTGTCTTTGGGAGAATGGGGC	novel_mir_153
CAGGATCAAAGCAGTAGGTGCAGT	novel_mir_223
TCTATGTAAAAGACCCCTCCTC	clean1-m0067_3p
TCTCCGTGTGTAGACAGGTGATGG	novel_mir_218
TAGCTTTGGGACTGAGGTTAGGCG	novel_mir_83
TCTTCTGGATTTGGCGGCCGGCTC	novel_mir_89
TCCTGTTGCAGTTCGGGCAGTTTA	novel_mir_123
TGTTTTGCAAGGGACTGTGTGGCA	novel_mir_299
TGACTAGATCCACACTCAACAA	novel_mir_237
TGAAGATGGTCAGTTCAGCTGGG	novel_mir_179
AGGTTTGACAGACTGGATTATG	novel_mir_65
CGGTTGTAGGTTCGGTGCGCGGAT	novel_mir_127
TCTTTGGTTATCTAGCTGTATGAA	novel_mir_102
TCGGATGCAGCAGGGGGAGCAG	novel_mir_283
TTGAAGGCTTCACACATGTAGGGT	novel_mir_53
TGGTCGGTCCCAAGAAGCCAGCG	novel_mir_295
TATCATTTGCATGGAGTAGTAGTA	novel_mir_58
TGATGAAGCTGTAACTTGTACGG	novel_mir_320
TTCCGCGACTGGAGGCTGCACGGA	novel_mir_214
TTACACCATGATGGATATCTTT	novel_mir_194
CACTCTAAGCTCGAACACCAAGC	clean1-m0064_5p	clean1-m0196_5p
TAAGTAGTAGTGCCGTAGAGAA	novel_mir_215
ATACAATTAGACGTTACCTGGG	clean1-m0126_3p	clean1-m0124_3p	clean1-m0125_3p	clean1-m0122_3p	clean1-m0123_3p	clean1-m0121_3p
GTTTTCAATTGTAGTGCGCATG	novel_mir_1
TGTGATGTGTGGTAATTACTT	novel_mir_70
CAGACAAAGATCGTTGATGTGA	novel_mir_227
ACAGGTACTGAGTGACTCTGA	novel_mir_160
TATTGAATATGGCGGAGCTGAGGA	clean1-m0134_5p
TCGGTGTAGTTACAAGATGGC	clean3-m0136_3p
TCTGGTGTTAGTGGAGGAATGGA	novel_mir_73
ACCGTGTTTATTGGTGTCCTC	novel_mir_291
CGGGAAAAGTTATAGCGATTATG	novel_mir_41
CCTTATCATTCTCTCGGCCAGT	novel_mir_10
TAAGGTCTTTGGAGCGCTCGGA	novel_mir_101
CTGGTTGAACCCGGGCCAAATTGT	novel_mir_209
ATGCTGTAAAATTAGAAGCGGCCA	novel_mir_37
TAACACCTCCTATGACTGGCTTT	clean2-m0201_3p	clean2-m0200_3p
GACCCTCGGTCTGATGATGGTGG	novel_mir_270
TGACTAGATCCTTACCCAAACA	clean2-m0046_3p	clean2-m0051_3p	clean2-m0048_3p	clean2-m0049_3p	clean2-m0044_3p
TTGGTAACTACTTCACCGATGG	novel_mir_3
TACATTATCATTTGGGACAGCA	clean2-m0038_3p
TCCGCGACTGGAGGCTGCACGGA	novel_mir_93
TAATTTCATCAGGCGGAGGCATT	novel_mir_233
TATTGATTTGTCCACTCTGATTGA	novel_mir_86
TGACTAGATCCTTACTCGTCTG	novel_mir_163
CTAGAAGATAGTGAACGATTCAA	clean1-m0219_5p	clean1-m0218_5p
AGGGGAGAGCAGGAGGCTTAGACT	clean1-m0035_5p
TGCATGTAGTCAAAGCAGAGAATG	novel_mir_188
CTTCTATGATTGGTTCTCGCGG	novel_mir_66
TTTGGATCCTGCAGTATTTTCCTC	novel_mir_32
TTTGGATCCTGCAGTATTTTCCT	novel_mir_190
GCAGGTCGAAATTGATGGAGCATA	novel_mir_85
GTTGGGTGGGGGTCTGGTGCACA	clean1-m0049_5p	clean1-m0050_5p	clean1-m0052_5p	clean1-m0056_5p	clean1-m0055_5p	clean1-m0051_5p	clean1-m0054_5p	clean1-m0053_5p	clean1-m0127_5p
CTTGGCACTTGAAGAATTCACAG	novel_mir_25
TCTTTGGTATGCTAGCTGAAGG	novel_mir_161
CAATATCAGCCCGCAGTCACGA	clean1-m0041_5p	clean1-m0037_5p
CAGACTGAAGGGTGTAACGCCTA	novel_mir_276
TGACCTTGTGGATGATCCTTCCTT	novel_mir_318
TGTGATGTTTTTGTGGGTCGTT	clean1-m0033_5p
TGCATTCTGATTTGATGTGGCGTA	novel_mir_262
CATGGAACTACATGGAGGCTGGAC	novel_mir_74
TTAAAGCTTTTTTAAACCGGTAA	novel_mir_272
TCGGACGGACGGCACGCATCGAA	novel_mir_274
AGGCACGGTGGTATCAATCAGA	novel_mir_285
TAAGGCTTCTCATTGGTGTGA	novel_mir_149
TCGCAGAACATCGTGGTCACTCT	novel_mir_230
TAGGACAAGCACTCTTTGGGTCA	novel_mir_168
AGTTAGATCAGATGGACAGGTGGC	clean1-m0090_5p
TGTGTTCGAAAACGGCGCTGGGCA	novel_mir_13
TCGAGGATCATGTTCAGCTGGCGG	novel_mir_241
TGGGTTATTGCTGCGTGGGAGACA	novel_mir_193
CAGTCTGGAAGAATCGGTCATTG	novel_mir_225
GTCATCAAAGCCGGATTGTCATAG	novel_mir_142
TAATTGATGATAGTTGGTTGGCTG	novel_mir_315
TGAGTATTATATCAGGTACTGGT	novel_mir_45
TTGCATTGTAATTGCATTGCA	novel_mir_204
GCCTTTGCTAGTTGGCGGCGGACG	novel_mir_136
TGGACTAGTTCAGGTGGTGGTTGG	clean2-m0226_3p	clean2-m0022_3p
CAAGGAATAGCTGCGAGCAA	novel_mir_292
TTCTCCTGTAGGTTTTCTGATAT	novel_mir_224
CGCCTGATACTTGCTTAAAACCT	novel_mir_251
TGGCTGTATGTCGGTGCTGTAAGC	novel_mir_210
TGTCTGACAGAGAGAACAATGA	clean2-m0198_5p
TGACTGGTGGCGGTGGTTGGATG	novel_mir_6
CTTTGGTTATGTAGCTGTATGATGG	novel_mir_159
TAGCTAAGGTGGTATCAATCAGA	novel_mir_279
CAATGGTGCTGAAGTTCCTACA	novel_mir_59
CAGCTGCCCTATGAAGAGCAACA	novel_mir_130
TGTTTTCAATTGTAGTGCGCATG	novel_mir_82
TATTCAGAGAGTCGATTGCAGGTT	novel_mir_201
TACAGGTCCAGGAGCTGCAGGCGG	novel_mir_40
TCTATGTGCAGTGGATGGGGG	novel_mir_220
GGTTGAGACATGTGGTTGACCGGA	novel_mir_187
CACATCTGGACTTTTTGAGGGTTT	novel_mir_326
GATTAAGTTTAATAGGAGGAAAT	novel_mir_217
TGGTAGTGGTCTTGGCTGGTGGTC	novel_mir_30
TGACTATGAGGGACGGGTGGATTT	novel_mir_166
TATGGCAGTAGATGTTGGCTTA	novel_mir_300
TAAATTTGGACAGATCCGGCG	novel_mir_268
TACACTAGGAGCTGTAGAGGGCCA	novel_mir_289
TGTAGTTTGGATACGATGTGCGTA	novel_mir_12
TGCTTGGCTAGAGCGGACGGTCTG	novel_mir_115
CATCAGTAGACCAGTTACCTCT	clean2-m0007_3p	clean2-m0004_3p	clean2-m0005_3p
CTGCTGTATCAGGACATGCCCA	novel_mir_14
TAGGTTAGAGTTCTGAATGAGAAT	novel_mir_309
TCCCTGAGACCCTAATTTGTGA	novel_mir_175
CTTTGGTTATGTAGCTGTATGA	novel_mir_177
ACTTGTAGGATTAAGAAATGGGTA	novel_mir_296
CGTTAGTGTGGCGTGATTGCGGAT	novel_mir_39
TGTGTTGGGATTGTAGTTGCGCA	novel_mir_56
TCATTAGAAACTGGTGGTGGGGCG	novel_mir_278
TACTCGATCTGCAGTTTGGGAAGG	novel_mir_125
TGTGGTATGAGTTAGGAAAGCTGG	novel_mir_22
ACAGCAAAGTGAAAAGGACCGA	novel_mir_167
AGGTTTGACAGACTGGATTATGG	novel_mir_242
CGGCACCTGATAGAGTGCAATTC	novel_mir_216
TCCGAACAGTGGGTGGCTCGT	novel_mir_196
AGGTGGCTGGGCGTCTTCTT	novel_mir_137
TATCCGAGCGACGGTACGAGAAAT	novel_mir_172
TGTTGTTGGTGGATGACTGCA	novel_mir_88
TGGTTTAACAAAGTTGTAGAGGGC	clean2-m0073_5p	clean2-m0034_3p	clean2-m0036_3p	clean2-m0016_5p	clean2-m0074_5p	clean2-m0167_5p	clean2-m0122_5p	clean2-m0131_3p	clean2-m0081_3p
TCGGTGTAGTTACAAGATGGCAA	novel_mir_157
GTATGTAACAATGTAGGTAGGAT	novel_mir_184
TGATTGTGTTGGAATTGACGGGGT	novel_mir_238
TTGGGAGGTACCGGGTTCGATTA	novel_mir_121
CGATAGTGGGACAACTGGTGGCGA	novel_mir_46
AAGCCAAAGTAGAAGAGATAGTA	novel_mir_271
TAGCCAGCTCTAGATCAATGA	novel_mir_314
TTCCTGATGATGTTCGCCTGGG	novel_mir_64
TCTCAGTGTCGCTCTGGGCCGGCT	novel_mir_191
TGACCTGATCCTGACCCAACA	novel_mir_297
GGGGGAGTCCGATGGTAGCAAGCA	novel_mir_178
CTAAGTACTGGTGCCGTTAGGAG	novel_mir_98
CAATATCAGCCGGTGATTACG	novel_mir_43
TAGTACTAGCAGACTGAAGGG	clean1-m0207_5p
CACGAGTAGAGCGGCGCTGCACAG	novel_mir_49
TTAATGTCAGTCCATGTAGCGGTG	novel_mir_186
TGGGGTTTCTAGCGGCATATGCC	novel_mir_229
TGGCATTCTGTTCCTGTCCCGGTG	novel_mir_183
TAGTTTTGGATATAGTTTGTGGCC	novel_mir_129
CATCACAGTTTCAGCCCCGAGA	clean3-m0087_3p
TATTGTATTGTTGCTAAGGGGTAT	novel_mir_203
TGGTAACTCCGAACCACCGTTGGC	novel_mir_114
ACTCACAAAGTGGTTGTCATATG	novel_mir_319
CGACATTTGAGGCCACTTTTTT	novel_mir_197
TGTCTGTGGCCGACGCACCCGT	novel_mir_249
TAGCACCATTTGAAATTAGTGC	novel_mir_16
TCTCGTTAAATCTGGCTGATGGTG	novel_mir_51
TGATGTAGACGGGCGTAGCAGGGA	clean2-m0001_5p	clean2-m0025_5p
CTGCCGAGCGCTTCAAAAACAA	novel_mir_27
TCTTCTGGATTCGGTGGCCGGCT	novel_mir_17
TAAGGAACAGTATTCAAACGG	novel_mir_311
AACCCGTAGATCCGAACTTGTGA	novel_mir_176
TGGCCAAAGTAGAAGAGATAGT	novel_mir_323
AGGATGAATTTGTTGGTTGGGGA	novel_mir_180
CACATAAAGTTGGGTACTGAGGTA	novel_mir_135
AGTTGGAAGCGGGATCTAGGCA	novel_mir_99
GGGGTACTATCAAGATGATTCA	novel_mir_84
TAGTTTTGTAGGTGTTAGAAGGTA	novel_mir_232
TAATACTGTCAGGTAAAGATGTCT	novel_mir_18
ATGCACGTTGAGACCTGGGCAAA	novel_mir_263
TTTCAGAAGATGGAAGGTGACTGT	novel_mir_294
TGGTAACTCCACACCACCGTTGGC	novel_mir_60
GGCAGATTCTTGGCTGACAGCGTG	novel_mir_205
TCGGACGGACGGCACGCATCGA	novel_mir_306
TCTGTGAACAGCAGACCTCGCGCA	novel_mir_256
TCTTGTAGGTTGAACTGGTTGGTA	novel_mir_109
TGTAGTAGTCGCCGGCAGCCG	clean1-m0215_3p
AAAAGAACTGCTAGTCGATTGA	clean1-m0177_5p
AGCGAAAGATGAGCTTCAACATTA	novel_mir_26
CCGGGTTTCACAGTGATCTGCCAG	novel_mir_170
TAGGAACTTCATACCGTGCTTT	novel_mir_150
AGTGCTAGAATCGATCCTTATT	novel_mir_118
GATTCGGACATTGGCGGAGATTCT	novel_mir_316
TACACATTGTGTCGGGGATTGGAT	novel_mir_288
ATACTTGTAGCTTGTGTCACAGTG	novel_mir_110
TCATCAAAGCCGGATTGTCATA	novel_mir_277
ATACGTTAGACGTTACCTGGG	clean1-m0200_3p	clean1-m0201_3p
GAGGGTGCGGAGTGGTGGCG	novel_mir_169
AGATCGTCATCGGACGGACGGAA	novel_mir_261
TGGTCTGGAGGGAGTTGCGGGG	novel_mir_231
AAGTTTGTAAGATCTGTTCAGGCA	novel_mir_148
TTGTAATGTGGGCGGGGAAAGGAG	novel_mir_206
AGGCAAGATGTCGGCATGTCTGA	novel_mir_105
CGATAGTGGGGCGACTGGTGGCGG	novel_mir_48
TCGCTGCGTGGATCGAGGACAA	clean1-m0185_5p
TGAGATCAAAACAGGCTTAGGAG	novel_mir_91
TCGGGACTTGGTGGTATAGTTG	clean3-m0126_5p
TATAACGGATCTAATCAGCTAA	novel_mir_141
AAAGCTCAGACATGTGGTAGGCAG	novel_mir_207
TCCAGTGGTGGGGAGGCTGCTA	novel_mir_52
TTGCTGATCTGGTGTGGTGATGGT	novel_mir_257
ATCAAACGTCCATACCTATTCG	novel_mir_258
TCTAATTAGGATGTTGCTTGGAG	novel_mir_253
GGTGGGTGTGTATCAAGTTTCATG	clean1-m0017_5p	clean1-m0016_5p	clean1-m0195_5p
CAATAGAATTTATAAGGACGTCA	novel_mir_307
ACTCACAAAGTGGTTGTCATA	novel_mir_145
TCCGTCTGGTGCGAGAGCAGGCTG	novel_mir_312
TCGTAATGTGGGCGGGGTAAGGAG	novel_mir_120
TGGTCGGGAGGGAGTTGGGGGG	novel_mir_226
TAAGTTTGGAAATCGTGCGAGACC	novel_mir_131
TGACGTTCGGTCTTGGAGTGGAA	novel_mir_287
CGGACGGAGAACTGATAAGGGC	novel_mir_78
TTTTCGAAGCATAGATTGGGGCCC	novel_mir_81
TTACTAGATCCTGCCCCCCAAT	novel_mir_298
TATTGATTTGTCCACTCTGATTG	novel_mir_213
GGGGCTGAAGCTGGGATTGTC	novel_mir_112
TAGAAGATAGTGAACGATTCAA	novel_mir_239
TACCCTGTAGATCCGGGCTTAT	novel_mir_76
TCTGTCAGGAAAGAGGTTGGGCA	novel_mir_308
TGCTTTTACATCAGTTAGAGGAGC	novel_mir_126
CGGCCACTTCCCACACTGCCCTC	clean3-m0025_3p
AGGTTTGACAGACTGTAGTATGG	clean1-m0244_5p	clean1-m0243_5p
TTCTTGACTTGAGGCGCCTTGGAC	novel_mir_62
GAATTTATTCAGTCTGGTACATTT	novel_mir_282
TTTCTGTTCAGGAGGTGGTCCACT	novel_mir_185
TGCATATGTGGAAGGCTTTGGGTG	clean2-m0103_5p
GTATGTAACAATGTAGGTAGGATT	novel_mir_8
TTTGTTGATGAGTTGGACAAAGTC	novel_mir_21
AGCTCGAGCAGTGGACGTGGGGAC	novel_mir_20
ACCGGTGGTAGAGGACGGCGGCCG	clean1-m0155_3p
CAATGCCCTTAGAAATCCCAA	novel_mir_146
TTCACGTTGGAAGCTGGAGAGGCT	novel_mir_269
TGACATCGGCATGGCTCAATAAG	novel_mir_113
CGTGTATACCACAAGCTGCTGGCAAT	novel_mir_313
TAGGATTTTCCAAGTAGAGTCGGC	novel_mir_154
TGGGTCTATTCATACTCGCTC	novel_mir_302
TAACTGTGCTCGAGTGGAAGGGAT	novel_mir_252
AGGAACAAGCACATTAATCTCA	novel_mir_71
TGTTTGGTCATTGAACGATGCATA	novel_mir_55
ACGGACAAAGGCTCCACATGGCC	clean1-m0226_5p
TCTTCTGGATTCGGCGGCCGGCG	novel_mir_189
TTAATGTCACTCCATGTAGCGGTG	novel_mir_246
TGACTAGATCCTTACCCAAACAA	novel_mir_199
CTCACAAAGTGGTTGTCATATG	novel_mir_228
TATTGCACTTGTCCCGGCCTATT	novel_mir_134
CGCGTTCACTGCAGGCCTGTATG	clean1-m0094_5p
AAAAATATAATCGGGGGCGGGCTG	novel_mir_69
ACGTTAAACTGTCGGTCCCGGA	novel_mir_301
CAGGGTGTGGATGGGTGGTTTG	novel_mir_61
TCTGTTAGCATGAAATTCTGGT	novel_mir_106
TCCGATTGTTTCGAATGGCACGC	clean1-m0109_3p
TCGGCCGTGTGTCCCAAGGCGA	novel_mir_139
AAGTTGAAGTCTGTTGTAGTCCTT	novel_mir_57
TATTGATTTGTCCACTCTGATT	clean1-m0085_3p
TGATGGTAAGTGTTCGGTCGGTG	clean2-m0163_5p
TCCAGAATGTGGCCTTCAAGACT	novel_mir_9
AAGTGAGATGGTGCTGTTATTTG	novel_mir_7
ATGGAAGTAGGAATACACTTAA	novel_mir_181
TAGTGATTGAGTGGTGCGAGGGCC	novel_mir_304
TAGGCACGGTGGTATCAATCA	novel_mir_325
TTACTTTTGAACTTGATAGGGGAA	novel_mir_219
TGGTTGTTGACTGGTCGTTGCGC	novel_mir_322
GATTAGCATGATCAATGAGGGGTT	novel_mir_72
TTTGTGACCGATACAATGTGCA	clean2-m0094_3p	clean2-m0168_3p
TGTGAATGGGGGATGAAGGCAGTG	novel_mir_275
GCAGATTTTAGAGTGAGATGGTG	novel_mir_221
GCCTGCATGGGTGAGTAGCAACA	novel_mir_192
GGGTACTATCAAGATGATTCA	novel_mir_259
TTTGACAAGCAGAATCTAGACCAA	novel_mir_222
AAGGCTTGTGTATTGATGTTTGAT	novel_mir_90
TGGGTGGGGGTCTGGTGCACA	novel_mir_50
CGACAATATGATGTGTGAGCCG	clean1-m0047_5p
ACCGAGGATCAAACATATTATAA	novel_mir_254
TGGCCAAAGTAGAAGAGATAGTA	novel_mir_162
TGTGATGTGAATGTGGGCTTACT	clean1-m0032_5p
TGATGGTAAGTGTTCGGTCGGT	novel_mir_273
TAAGTAGTAGTGCCGTAGAGA	novel_mir_97
TGCAGTAGCAGAGGTCTTCGGA	clean2-m0220_3p	clean2-m0030_3p	clean2-m0102_3p
TACGTGTTCATGCTGAAGGTGG	novel_mir_243
TGACTAGACCTAATACTCGCT	novel_mir_132
TGTTGCAGATGACAGGTCCCCAT	novel_mir_245
TATCACAGCCACTTTGATGAAC	novel_mir_143
TAACTATTCAGCAGGTTGTAGGGC	novel_mir_35
TGCGGTTGTGGGGGCGGTGGTGGA	novel_mir_248
TGTTTCATTGGTCTGTGTAGCGTG	novel_mir_200
TCTTTGGTGATGTAAGCTGTATGA	novel_mir_158
TTTGGATCCTGCAGTATTTTC	novel_mir_293
TAGTTGTTTTGTTGGGTTTAC	novel_mir_212
AAGAGAAGGATGAGATGGAGGCTG	novel_mir_290
TATCACAGCCATTTTTGACGTACC	novel_mir_144
AATTACAGTGTTGGGGATTTT	novel_mir_266
GGCGAGTGTAAGGCTGGTTCACA	novel_mir_15
AAGGAACTACTGGTGTGCATAT	novel_mir_133
TAGCACCATAGCATTCAGCTTA	novel_mir_111
AGGTTTGACAGACTGGATTATGGT	novel_mir_208
TAAGGATGATTGAAGCAAAGGGTG	clean1-m0105_3p
TGTATGACAGAGTGGAACAATG	clean1-m0202_5p
TTCGGTATTCTGTTGCAATTGCTT	novel_mir_68
TGGGAGCAGTTGAGACGTGGGCCT	novel_mir_305
TGCTTGGTAGATGCTTGTAGGC	novel_mir_173
TAGGATATATCGGAAGCGGATCGG	novel_mir_100
TTGGCACAGTAAACGGTTCTT	novel_mir_75
TACTTCGTGAGTTGCTGTGATGGA	novel_mir_108
TTGTATCGTGATCTGGACCCGGG	clean3-m0089_5p
TAGTGACTCCGAACGACTGCAC	novel_mir_138
CAAGTAGATACTGGATGTAGGAC	novel_mir_211
GAGGGAGTGGAGTGGCGGTA	novel_mir_95
TAGTAATGTGGGCGGGGAAAGGAG	novel_mir_152
GAGAAGATTTGAGGATAGAGGGT	novel_mir_303
TGACTAGATCCACACTCAACA	novel_mir_164
AAACACTGTCAGCCTGGGAAGATG	novel_mir_23
TGAAAGGTAGCGAACGTGAGGGAG	novel_mir_267
other novel miRNAs in N. lugens：
TCGGATGCGGGCCTCGCGGCCGG	clean2-m0174_3p
TTCCCTTGGCTGTGGTTTCGC	clean1-m0213_3p
CGGGACTTGGTGGTATAGTTGGT	clean1-m0184_5p
TACGTTCGGTACTAATTTAGGTCG	clean1-m0075_5p
TGAAGATTCGGAACTGCTGGA	clean2-m0082_3p	clean2-m0146_3p	clean2-m0216_3p	clean2-m0112_3p
CAATATCAGCCGGTAATTACGA	clean1-m0042_5p
TGAACTAAGTAGAGAAGTGGT	clean1-m0103_5p
CAATGGTTGTGGAGTTCCCGCT	clean1-m0059_3p
GGGAGAGAGATATATAGAGAGA	clean3-m0066_3p
TACAGTCTTTGATCAGTGTGGA	clean3-m0097_3p	clean3-m0095_3p	clean3-m0096_3p	clean3-m0094_3p	clean3-m0098_3p
TGTGATGTTGTTTAGGTGGTGAGG	clean1-m0153_5p	clean1-m0130_5p	clean1-m0014_5p	clean1-m0008_5p	clean1-m0211_5p	clean1-m0216_5p	clean1-m0120_5p	clean1-m0217_5p	clean1-m0002_5p	clean1-m0100_5p	clean1-m0009_5p	clean1-m0019_5p	clean1-m0044_5p
ACTGAATGGAGAACTCTTTAA	clean2-m0056_3p
TACATTATCATTTGGGACAGC	clean1-m0043_3p
TTAATGTCAGTCCATGTAGCGGT	clean2-m0219_3p	clean2-m0095_3p	clean2-m0119_3p	clean2-m0011_3p	clean2-m0150_3p
TCTGGTACGTCCTCTTTGGGTCA	clean3-m0160_5p
AAGAAGTGATTTGCCATGTAGGAT	clean1-m0111_3p
GTGAGGAGTTGGTTCAGATGC	clean1-m0036_3p
TTGAATGCGTCTACTGGGGC	clean2-m0107_5p
ATTGGATAATTGAGCTTTGGCG	clean2-m0161_5p	clean2-m0160_5p	clean2-m0162_5p
GCGGGCTTTGCCTCTGGGGCAA	clean1-m0174_3p
TTGGATTGAGTTGAGGAGAC	clean2-m0029_3p	clean2-m0171_3p
CGTGATCGCATTGTAATGGGCA	clean2-m0137_3p
AGTTCGTGATGAGTGCCAATATT	clean1-m0166_5p	clean1-m0167_5p
TTGACAAGGACGTTCTCAAGCTGC	clean2-m0075_5p	clean2-m0190_5p
TGGCCAAAGTAGAAGAGATAG	clean1-m0205_5p
TACACAAATGGAAATAGGACCGGC	clean1-m0221_3p	clean1-m0092_3p
TATAGCATTCAAGGGATGTGGAGG	clean2-m0058_5p	clean2-m0031_5p	clean2-m0129_5p	clean2-m0236_5p	clean2-m0065_5p
TAGCGGATTCCGACTTCCATT	clean3-m0157_5p
TACTCGATCGCCGGCTCTCTGGCG	clean2-m0017_3p	clean2-m0091_3p	clean2-m0212_3p	clean2-m0039_3p	clean2-m0228_5p	clean2-m0013_3p
GAGTTGTTGTTGTAGAACAGTGTC	clean3-m0040_5p
TAGTTACCAGCACTGTAGGATGGGT	clean2-m0027_5p	clean2-m0026_5p
TGGCACAGTAAACGGTTCTTGGC	clean1-m0074_5p
CTTGACTGGAACTGAAGAAGGGTG	clean2-m0093_3p
AGTTCTATCGTAAATTTGTCAAAC	clean3-m0139_5p
TGTTGATATCAGACGGTGTGTAGT	clean1-m0086_3p	clean1-m0061_3p
GCGGTTTCGAGGGGCTCTGAAGAG	novel_mir_327	clean1-m0108_5p	clean1-m0181_5p
TTGGATTGAGTTGAGGAGACA	clean3-m0019_3p	clean3-m0018_3p	clean3-m0115_3p	clean3-m0116_3p
TGGTCGGGAGGGAGTTACGGGG	clean3-m0065_5p
ACAACGAATACTGAACATATCT	clean1-m0227_3p
TAAGTTATATTTGTGGATTAA	clean1-m0232_3p
GGAAGTTGTTTGAAGTAGGCCTC	clean2-m0113_5p
TGGTAACTCCACCACCGTTGGC	clean1-m0058_5p
TGGTAACTGTGTTTACCTGATGCT	clean3-m0005_5p	clean3-m0001_5p	clean3-m0002_5p
CCAGGATGTTTTGTGCTGAGCA	clean1-m0046_5p	clean1-m0048_5p
TAATAGGATTTATAAGGACGGA	clean1-m0235_3p	clean1-m0225_3p	clean1-m0001_3p
TGACATCGGCATGGCTCAATAAGC	clean2-m0116_5p
TGTTGATAGGAATTTGAAGGGAGT	clean2-m0138_5p
ATTGGATAATTGAGCTTTAGCG	clean1-m0163_5p	clean1-m0087_5p
TAGAAGATAGTGAACGATTCA	clean2-m0214_5p	clean2-m0215_5p
TAACGGCACTGAACATATTTCA	clean2-m0224_3p	clean2-m0223_3p
GGTAATGACAGATTGTGGAAAGTA	clean1-m0199_3p
TAAAGCTAGTTGAATATGTAAA	clean1-m0164_3p
CAGCGGTGGTGGAGCTACCTCT	clean3-m0088_3p
GTAGTTGAGCACACGCTGGTGT	clean1-m0170_3p
TGGCAAGTTGGTATCAATCAGA	clean3-m0020_3p
TAGTTCAAGACGGGCTGCTGTAGG	clean1-m0168_5p	clean1-m0156_5p	clean1-m0098_3p	clean1-m0060_3p
TCGGGCGCTCTGATTGGTCGGC	clean1-m0183_5p
TGAGAGAGTTCGTGACTGATT	clean2-m0147_5p
ATTAATCGAAAATGGAAGATGG	clean2-m0202_3p
TGAAAATTTCACATGGTTAGGGTT	clean1-m0178_5p
TGGATTGGATCAAACGGCTCA	clean2-m0176_3p
GAAGCTCGTCTCTACAGGTATCT	clean2-m0076_3p
TGTTAGGTCAGGAGAACGTGGAGG	clean2-m0128_3p
TGATTTAGTTGGAGGTGTGTGCA	clean2-m0193_3p
TAGGCACGGTGGTATCAATCAGA	clean1-m0240_3p
TGTTTGAATTGTTCCTGGAAGAGT	clean1-m0141_5p	clean1-m0197_5p	clean1-m0045_5p	clean1-m0057_5p	clean1-m0093_5p	clean1-m0073_5p	clean1-m0131_5p	clean1-m0081_5p
TGGTCTGGAGGGAGTTGCGGGGT	clean1-m0187_5p
TGAACAAATAGCAGAACCAATGG	clean2-m0024_3p	clean2-m0015_3p	clean2-m0023_3p	clean2-m0072_3p
AAACATACTTGATGGGGACTCTG	clean2-m0086_3p
TTTAGAATTATATTTCTAACG	clean3-m0045_5p
AGATCGAAGCTGGCCGGGTAGATG	clean1-m0238_3p
GGGGAGTCCGATCTCACTGGGC	clean2-m0227_3p
TTGTTGACTATGAAATTTGAAC	clean2-m0139_5p	clean2-m0052_5p
TTGTTGGTGTGATGTGACGGTG	clean2-m0054_5p
TAGCGGATTCCGACTTCCATTAAT	clean1-m0239_5p
TAGGACAAGCACTCTTTGGGT	clean1-m0212_5p
ATTTGGATAGTTTATGAACATG	clean1-m0024_5p
TACGACTTGGGTAGTTTACGGT	clean1-m0186_3p
TGATGTTCGAGGTGATGTTCCTGA	clean1-m0110_3p	clean1-m0129_3p
CATATAAAATAGGAAGCGAAGA	clean2-m0084_5p
AGGATTGGCAGAGGTGTGACGTGG	clean2-m0089_5p	clean2-m0012_5p	clean2-m0061_5p	clean2-m0117_5p
TAGTAATGGCATGTCACAAGGGGA	clean1-m0030_5p
TCACTAGGTAGAGGTTGGAACGCA	clean1-m0169_5p
TGGCTGTGGGAATATGGTATAT	clean1-m0172_3p
TGGAAGAAGTTGTGGTGCACGGG	clean2-m0143_3p
TACTTGATCTATAGAGTACTGGGC	clean1-m0118_3p	clean1-m0079_3p	clean1-m0222_3p
GGGGTCCGGATTGATCTCGGAGC	clean2-m0063_5p
CTGGATTGGATCAAACGGCTCA	clean1-m0175_3p
TGCACGTGTTGTTCTGGAAGGCGG	clean1-m0138_3p
TGGAACTGTTACCTGTGGAGGGGT	clean1-m0133_3p
TGTATGTCGGTGCTGTAAGCCC	clean3-m0052_3p
TCGGGTTTCTTGACAATGGACC	clean1-m0242_5p
CTGGAGCCAAGCGCTGAATAGGGC	clean2-m0040_3p
GATGATTCGCTCGGACTGCCAGCG	clean1-m0204_3p
TGGTAACTACTTCACCGATGGG	clean3-m0003_5p
TGTGTATTGATGGAAAAGAAGGGG	clean1-m0034_5p	clean1-m0096_5p	clean1-m0192_5p
ATGCCTCGTTGACACAAGTGG	clean2-m0230_5p
TCGGAAGGGGGTTGGGTGAAGG	clean2-m0175_5p
TGCATTGTTGGGAACTCCACA	clean1-m0097_5p
CAATAGTGGCAACTGAGGAAGCGG	clean3-m0142_5p
TTGGAGTTGACTGTGCAGCGGGC	clean2-m0033_3p
CGTCATCGGACGGACGGCACGA	clean2-m0106_5p
GAGTATTGCTGTCGACTGGCG	clean3-m0038_5p
TGCGATGTCCGGAGTCCCTGGCG	clean2-m0098_5p	clean2-m0090_5p
TTGGATTGGTATTTTTAAGT	clean1-m0106_3p	clean1-m0161_3p	clean1-m0159_3p	clean1-m0099_3p	clean1-m0078_3p	clean1-m0091_3p
TGAAAATTTCACATGGTTAGGG	clean3-m0121_5p
TGTAGTTTGGATACGATGTGCG	clean1-m0018_3p
TAGCGGATTCCGACTTCCATTA	clean2-m0233_5p
ATTTATAGAATGAGCGCTGTTT	clean3-m0061_3p
CGGGACTTGGTGGTATAGTTGG	clean2-m0184_5p
TAACTGCAAACTATCTGACCGA	clean1-m0084_3p	clean1-m0083_3p	clean1-m0082_3p
TGACTTTGATGTGGAATGAGCGGT	clean1-m0072_3p
TGGTTGGATGGCTGGCGGCAGTGG	clean2-m0053_3p
AGCGGACGACTCAGCAGCAGCGATGG	clean1-m0020_5p
TAGAAGGATTTTAGAATAGGGAG	clean2-m0232_3p
CTGTCATTGACTCCGGGAGAGGGC	clean2-m0118_3p
TAGGTCAGGCACTCTTTGGGT	clean1-m0241_5p
TTTGAATCAAGCGAAGGTGGCATT	clean1-m0237_3p
TGGTAACTCCGTTCACCTTTGT	clean3-m0006_5p
TGTAGTTTGGATACGATGTGCGT	clean2-m0010_3p
CGCTGGATGTTGTGGTGACACA	clean1-m0115_5p
TGGTAACTGTGTTTACCTGATGC	clean1-m0004_5p	clean1-m0006_5p	clean1-m0003_5p
TTCAGTCTTTGGTCAGTGTGGA	clean1-m0145_3p	clean1-m0147_3p	clean1-m0146_3p	clean1-m0149_3p
ATGAGAACTAATCAAAGAAGCC	clean1-m0223_5p	clean1-m0157_5p	clean1-m0198_5p	clean1-m0136_5p	clean1-m0128_5p	clean1-m0101_5p	clean1-m0022_5p
ATGGAAGTGGTAGATACAGAGCA	clean3-m0041_5p
CGTTAGGTCAGGAGAACGTGGAGG	clean1-m0066_3p
CAATATCAGCCTGTGATTACGA	clean1-m0039_5p	clean1-m0038_5p	clean1-m0040_5p
TAATGAACTCTTCACTGACA	clean1-m0026_5p	clean1-m0228_5p
ATGGATATGATGTGGACTCATCTC	clean1-m0158_5p	clean1-m0080_5p	clean1-m0176_5p
TGGATTGATTTGGTATTAACAAGG	clean3-m0103_5p
TCGCCTCAGCCGCGAGCGTGGG	clean2-m0172_3p
TAGATTTGAGCTCTTGAAGGAGTC	clean3-m0076_5p	clean3-m0099_5p	clean3-m0013_5p	clean3-m0035_5p	clean3-m0007_5p	clean3-m0100_5p
TGGTAACTCCGTTCACCTTTGTCA	clean1-m0007_5p
GAGTTGTTGTTGTAGAACAGTG	clean2-m0055_5p
TTCGGTATTCTGTTGCAATTGC	clean1-m0068_5p
TTTGATGAAGTGGAGCGAGG	clean2-m0204_5p
CGGATGAGACGAGGTAGGTGAG	clean1-m0173_5p
TGCGTACATAAAACACTTAGA	clean1-m0142_5p	clean1-m0104_5p	clean1-m0143_5p
CCTTATCATTCTCCTGTCGGG	clean1-m0076_5p	clean1-m0077_5p
TTGTAGACGATTGTCTGAGGGGG	clean2-m0209_3p
ATTACTTTCATGATGATTCCA	clean1-m0029_3p	clean1-m0116_3p
AAACACGAGATTGTCGGCAGAATG	clean2-m0069_3p
TGATAGAATTCATAAGGACGGCT	clean2-m0194_5p	clean2-m0037_3p	clean2-m0195_5p
TGGGTATGTAAACTGCACACTTTT	clean3-m0056_3p
TGCTTGTGTGATAGTTGAGCTGGC	clean2-m0149_3p	clean2-m0181_3p
CTCGGATGACATCTAGACGGTA	clean2-m0165_3p	clean2-m0121_5p	clean2-m0018_5p	clean2-m0213_5p	clean2-m0136_5p	clean2-m0135_5p
TTTCACTGTCTCTGGTTGGCCGC	clean1-m0194_3p
AGGAAATGGACGGCTATGACAG	clean2-m0099_3p
GTAGACTGGACAGTTGGAAGCGCC	clean3-m0137_5p	clean3-m0111_5p
TACAGTCTTTGATCAGTGTGG	clean1-m0144_3p	clean1-m0148_3p	clean1-m0150_3p	clean1-m0151_3p	clean1-m0152_3p
AGGATTGGCAGAGGTGTGACGTG	clean2-m0144_5p	clean2-m0123_5p
TGTCATAATTTTTGTGGAAAGGGC	clean1-m0015_3p
CTAGAAGATAGTGAACGATTCA	clean3-m0144_5p	clean3-m0145_5p
ACACATAGCACTGTAAGAGGCGG	clean2-m0207_3p
ACGTCAAAATGGTTGTGAAATG	clean1-m0179_5p
TGAGACTGAGCTCTTTGGGCAG	clean2-m0169_3p
ATTCATATGAGAGGACAGTAGGGC	clean2-m0104_3p
TGTCAAGATTTGAGTTCCCAGA	clean1-m0069_3p
TCGTTTACTTTTTCAGGGGTCTCG	clean1-m0132_5p
TGCGGGGAGCGGACGGGACCCA	clean2-m0188_5p
GTTTGCTGTTTTGGATAGTCGATG	clean3-m0036_3p
TGAATGCAGCAGCTCGGGTGGCG	clean1-m0089_3p
CGGATGAGACGAGGTAGGTGA	clean2-m0173_5p
ATGGAAGTGGTAGATACAGAGCAG	clean2-m0057_5p
TTAATGTCACTCCATGTAGCGGT	clean1-m0102_3p	clean1-m0162_3p	clean1-m0154_3p	clean1-m0117_3p	clean1-m0023_3p	clean1-m0203_3p	clean1-m0088_3p	clean1-m0065_3p	clean1-m0135_3p	clean1-m0107_3p
TGGTGGATTGCTTATACTTCGC	clean1-m0113_3p	clean1-m0012_3p	clean1-m0011_3p	clean1-m0010_3p
GCTGGTTTAATTGAGCTTTGACA	clean2-m0155_5p	clean2-m0153_5p	clean2-m0157_5p	clean2-m0154_5p	clean2-m0159_5p	clean2-m0156_5p	clean2-m0158_5p
ACAAGAACCAATCAGAGAAGACCT	clean1-m0182_5p	clean1-m0095_5p	clean1-m0013_5p	clean1-m0119_5p	clean1-m0188_5p	clean1-m0137_5p	clean1-m0190_5p	clean1-m0193_5p	clean1-m0165_5p	clean1-m0112_5p	clean1-m0214_5p
GGGTATGACGTTGGGAGATGGGAG	clean2-m0003_5p
TGGTAACTCCGTTCACCTTTGTC	clean2-m0008_5p
TGGGATAGCTCGCTCTGGGAGGTA	clean3-m0105_3p	clean3-m0104_3p	clean3-m0037_3p
TTCGATTTGACGCTGTGGAAGGA	clean2-m0105_3p
TAGTTGCGTTGTGCTGCAAGGAGG	clean3-m0109_5p	clean3-m0047_5p	clean3-m0050_3p	clean3-m0085_5p	clean3-m0048_5p	clean3-m0074_5p	clean3-m0022_5p	clean3-m0021_5p
TTTTGGAGTTGTATTGGCAGAGA	clean2-m0125_3p
TGCAGTTGCTGTGGAAGGCTCCGG	clean3-m0027_3p
CAAGCTGCTGGCAATGTGATGGCG	clean1-m0191_5p
TGATTGACTAGCTCAATGAGGC	clean2-m0110_5p	clean2-m0067_5p	clean2-m0145_5p
CGATAGTGGGACAACTGGTGGC	clean2-m0187_3p
TAGTATCCTACGATCTCGACCGGC	clean2-m0206_5p	clean2-m0205_5p	clean2-m0221_3p
CCAGGATGTTTTGTGCTGAGCAA	clean2-m0043_5p	clean2-m0041_5p
TGAGGAAGTGGTGGAGGTATGTGG	clean1-m0208_3p
TGACGTCGGCACAGGTAGGGC	clean2-m0182_3p
TGAGATTTTGATTGGCGTGGG	clean2-m0020_3p
TGCTTGGTAGATGCTTGTAGG	clean1-m0224_3p
CATCAAATTGGCTGTGAGTTATG	clean2-m0178_5p
TCCAGTCGGTGCATGTATGAA	clean2-m0101_3p
TGTGAATGGGGGATGAAGGCAGT	clean1-m0210_5p	clean1-m0171_5p
TTTGAATCAAGCAAAGGTGGCATT	clean1-m0025_3p
TAGTGTCGGAACCGAATTTGGC	clean3-m0060_3p
TTGTAGATGTTATGCTGGAAGATG	clean3-m0118_3p
CCCGGGCTGACAGATAATTTTT	clean2-m0170_3p	clean2-m0070_3p
TGCATTTGGTTGTGGTCTGTGGCT	clean2-m0028_3p
AGCATGGCTGTCTGGCGGGGAGGA	clean2-m0134_5p
TTGTGTTGTCCTGCTGCCCTGAGC	clean3-m0127_3p	clean3-m0129_3p
TAGGTCAGGCACTCTTTGGGTCA	clean3-m0159_5p
TCACGAGAACCAATCAGAGATGGT	clean3-m0023_5p	clean3-m0128_5p
TGTTGTATATTTTTGAGCTGAGGA	clean1-m0230_5p	clean1-m0231_5p
TGCACGTGTTGTTCTGGAAGGC	clean3-m0093_3p
TGTTGCAAGGACTGTAGATGAC	clean2-m0148_5p
CAATTCATTTGCAATGCACAGC	clean3-m0039_3p
TGTGATGTGTGGTAATTACT	clean1-m0070_3p	clean1-m0071_3p	clean1-m0209_3p
TTTGATGAAGTGGAGCGAGGG	clean3-m0138_5p
TTCGTGCGTCAAGACAAGTAGGGC	clean2-m0120_3p	clean2-m0177_3p	clean2-m0192_3p	clean2-m0151_3p	clean2-m0021_3p
TCGTCATCGGACGGACGGCACGA	clean3-m0079_5p
TGTAAGGTCTGTCCAGAGGAG	clean1-m0140_3p
ACTGGTTTCAAAATGGTGGATAGA	clean1-m0229_5p	clean1-m0021_5p
CACGGATGAATGAGTAATATC	clean2-m0077_5p	clean2-m0078_5p
